# Supplementary material for: Pathogen Webs in Collapsing Honey Bee Colonies
Source: PLoS One. 2012 Aug 21;7(8):e43562. doi: 10.1371/journal.pone.0043562 (PMC3424165; doi:10.1371/journal.pone.0043562)
Supplement: File S3 — Best BLAST matches for the assembled contigs. (XLS) [file pone.0043562.s004.xls]

## Sheet: Sheet1
Supporting Information File S3. Spreadsheet summarizing best BLAST matches for contigs assembled from Illumina cDNA sequencing. The assembly combines the CCD- and CCD+ sequencing lanes as described in Materials and Methods.
Taxon designation	Contig	Reference	Method	E-value	Bit	ID%	Hit description
Apis	Contig2	gnl|Amel_3.0|GroupUn.212	MegaBLAST	6e-180	632	100	Honey Bee Genome Sequence
Apis	Contig5	gnl|Amel_4.0|Group12.26	MegaBLAST	2e-71	270	100	Honey Bee Genome Sequence
Apis	Contig6	gnl|Amel_4.0|Group15.29	MegaBLAST	9e-168	591	100	Honey Bee Genome Sequence
Apis	Contig7	gnl|Amel_3.0|GroupUn.3	MegaBLAST	0	1437	99.73	Honey Bee Genome Sequence
Apis	Contig8	gnl|Amel_4.0|Group2.37	MegaBLAST	9e-138	492	100	Honey Bee Genome Sequence
Apis	Contig10	gnl|Amel_4.0|Group1.72	MegaBLAST	0	1401	99.58	Honey Bee Genome Sequence
Apis	Contig12	gnl|Amel_4.0|Group1.79	MegaBLAST	0	670	100	Honey Bee Genome Sequence
Apis	Contig14	gnl|Amel_3.0|GroupUn.7700	MegaBLAST	3e-112	406	89	Honey Bee Genome Sequence
Apis	Contig15	gnl|Amel_4.0|Group5.31	MegaBLAST	0	1009	99.12	Honey Bee Genome Sequence
Apis	Contig17	gnl|Amel_4.0|Group4.18	MegaBLAST	0	749	99.48	Honey Bee Genome Sequence
Apis	Contig18	gnl|Amel_3.0|Group14.4	MegaBLAST	9e-126	452	100	Honey Bee Genome Sequence
Apis	Contig19	gnl|Amel_4.0|Group1.14	MegaBLAST	1e-112	408	100	Honey Bee Genome Sequence
Apis	Contig22	gnl|Amel_4.0|Group15.35	MegaBLAST	0	781	98.12	Honey Bee Genome Sequence
Apis	Contig23	gnl|Amel_3.0|Group9.5	MegaBLAST	0	985	99.6	Honey Bee Genome Sequence
Apis	Contig24	gnl|Amel_3.0|Group9.10	MegaBLAST	9e-131	468	100	Honey Bee Genome Sequence
Apis	Contig25	gnl|Amel_3.0|GroupUn.3919	MegaBLAST	6e-153	541	99.64	Honey Bee Genome Sequence
Apis	Contig26	gnl|Amel_3.0|Group7.15	MegaBLAST	1e-117	424	98.67	Honey Bee Genome Sequence
Apis	Contig27	gnl|Amel_3.0|Group7.11	MegaBLAST	2e-98	361	100	Honey Bee Genome Sequence
Apis	Contig28	gnl|Amel_3.0|Group7.10	MegaBLAST	0	868	100	Honey Bee Genome Sequence
Apis	Contig29	gnl|Amel_4.0|Group13.13	MegaBLAST	2e-172	607	100	Honey Bee Genome Sequence
Apis	Contig30	gnl|Amel_3.0|Group7.15	MegaBLAST	3e-87	323	99.4	Honey Bee Genome Sequence
Apis	Contig31	gnl|Amel_3.0|GroupUn.1452	MegaBLAST	2e-82	307	100	Honey Bee Genome Sequence
Apis	Contig32	gnl|Amel_4.0|Group5.6	MegaBLAST	0	694	100	Honey Bee Genome Sequence
Apis	Contig33	gnl|Amel_3.0|GroupUn.92	MegaBLAST	3e-174	613	99.68	Honey Bee Genome Sequence
Apis	Contig34	gnl|Amel_3.0|Group14.11	MegaBLAST	0	692	100	Honey Bee Genome Sequence
Apis	Contig35	gnl|Amel_4.0|Group4.23	MegaBLAST	4e-157	555	100	Honey Bee Genome Sequence
Apis	Contig36	gnl|Amel_4.0|Group11.32	MegaBLAST	0	1055	100	Honey Bee Genome Sequence
Apis	Contig37	gnl|Amel_4.0|Group4.18	MegaBLAST	0	662	100	Honey Bee Genome Sequence
Apis	Contig38	gnl|Amel_3.0|GroupUn.15	MegaBLAST	0	638	100	Honey Bee Genome Sequence
Apis	Contig39	gnl|Amel_4.0|Group4.18	MegaBLAST	0	942	99.79	Honey Bee Genome Sequence
Apis	Contig40	gnl|Amel_4.0|Group4.18	MegaBLAST	0	870	100	Honey Bee Genome Sequence
Apis	Contig41	gnl|Amel_4.0|Group4.18	MegaBLAST	0	1225	99.68	Honey Bee Genome Sequence
Apis	Contig42	gnl|Amel_4.0|Group15.35	MegaBLAST	0	894	99.18	Honey Bee Genome Sequence
Apis	Contig43	gnl|Amel_3.0|GroupUn.659	MegaBLAST	8e-107	389	100	Honey Bee Genome Sequence
Apis	Contig44	gnl|Amel_3.0|Group8.3	MegaBLAST	1e-103	379	100	Honey Bee Genome Sequence
Apis	Contig45	gnl|Amel_3.0|Group8.21	MegaBLAST	0	926	100	Honey Bee Genome Sequence
Apis	Contig46	gnl|Amel_4.0|Group1.65	MegaBLAST	0	2531	99.85	Honey Bee Genome Sequence
Apis	Contig47	gnl|Amel_4.0|Group1.60	MegaBLAST	1e-57	224	100	Honey Bee Genome Sequence
Apis	Contig48	gnl|Amel_3.0|Group14.4	MegaBLAST	0	702	99.72	Honey Bee Genome Sequence
Apis	Contig49	gnl|Amel_3.0|GroupUn.9126	MegaBLAST	7e-156	551	100	Honey Bee Genome Sequence
Apis	Contig50	gnl|Amel_4.0|Group1.19	MegaBLAST	7e-117	422	100	Honey Bee Genome Sequence
Apis	Contig51	gnl|Amel_4.0|Group3.25	MegaBLAST	9e-131	468	99.58	Honey Bee Genome Sequence
Apis	Contig52	gnl|Amel_4.0|Group12.26	MegaBLAST	3e-102	373	100	Honey Bee Genome Sequence
Apis	Contig53	gnl|Amel_3.0|GroupUn.5770	MegaBLAST	0	3265	99.76	Honey Bee Genome Sequence
Apis	Contig54	gnl|Amel_4.0|Group13.5	MegaBLAST	1e-88	329	100	Honey Bee Genome Sequence
Apis	Contig55	gnl|Amel_4.0|Group4.23	MegaBLAST	0	1612	99.64	Honey Bee Genome Sequence
Apis	Contig56	gnl|Amel_3.0|GroupUn.105	MegaBLAST	2e-91	337	99.43	Honey Bee Genome Sequence
Apis	Contig57	gnl|Amel_3.0|Group7.15	MegaBLAST	3e-101	371	100	Honey Bee Genome Sequence
Apis	Contig58	gnl|Amel_3.0|Group8.17	MegaBLAST	6e-93	341	100	Honey Bee Genome Sequence
Apis	Contig60	gnl|Amel_4.0|Group11.31	MegaBLAST	2e-167	591	100	Honey Bee Genome Sequence
Apis	Contig61	gnl|Amel_4.0|Group2.39	MegaBLAST	1e-85	317	100	Honey Bee Genome Sequence
Apis	Contig62	gnl|Amel_4.0|Group4.23	MegaBLAST	2e-97	357	99.46	Honey Bee Genome Sequence
Apis	Contig64	gnl|Amel_3.0|Group7.17	MegaBLAST	4e-122	440	100	Honey Bee Genome Sequence
Apis	Contig65	gnl|Amel_3.0|Group7.15	MegaBLAST	1e-126	454	100	Honey Bee Genome Sequence
Apis	Contig67	gnl|Amel_4.0|Group5.13	MegaBLAST	1e-106	387	100	Honey Bee Genome Sequence
Apis	Contig68	gnl|Amel_4.0|Group15.35	MegaBLAST	2e-89	331	100	Honey Bee Genome Sequence
Apis	Contig69	gnl|Amel_3.0|GroupUn.483	MegaBLAST	3e-87	323	100	Honey Bee Genome Sequence
Apis	Contig70	gnl|Amel_3.0|Group6.12	MegaBLAST	1e-106	387	100	Honey Bee Genome Sequence
Apis	Contig71	gnl|Amel_3.0|GroupUn.2015	MegaBLAST	0	2470	100	Honey Bee Genome Sequence
Apis	Contig72	gnl|Amel_3.0|Group7.17	MegaBLAST	7e-150	531	100	Honey Bee Genome Sequence
Apis	Contig74	gnl|Amel_4.0|Group12.20	MegaBLAST	1e-84	315	100	Honey Bee Genome Sequence
Apis	Contig75	gnl|Amel_3.0|Group7.15	MegaBLAST	2e-85	317	98.81	Honey Bee Genome Sequence
Apis	Contig76	gnl|Amel_4.0|Group2.43	MegaBLAST	4e-120	434	98.7	Honey Bee Genome Sequence
Apis	Contig77	gnl|Amel_4.0|Group13.7	MegaBLAST	3e-138	494	100	Honey Bee Genome Sequence
Apis	Contig78	gnl|Amel_4.0|Group10.39	MegaBLAST	0	751	99.74	Honey Bee Genome Sequence
Apis	Contig79	gnl|Amel_4.0|Group4.22	MegaBLAST	0	739	100	Honey Bee Genome Sequence
Apis	Contig80	gnl|Amel_3.0|GroupUn.6949	MegaBLAST	0	638	99.39	Honey Bee Genome Sequence
Apis	Contig81	gnl|Amel_3.0|GroupUn.93	MegaBLAST	0	1035	99.81	Honey Bee Genome Sequence
Apis	Contig82	gnl|Amel_3.0|GroupUn.12	MegaBLAST	3e-81	303	100	Honey Bee Genome Sequence
Apis	Contig83	gnl|Amel_4.0|Group5.8	MegaBLAST	4e-80	299	98.74	Honey Bee Genome Sequence
Apis	Contig84	gnl|Amel_3.0|GroupUn.416	MegaBLAST	2e-108	392	100	Honey Bee Genome Sequence
Apis	Contig85	gnl|Amel_4.0|Group1.25	MegaBLAST	0	2167	99.03	Honey Bee Genome Sequence
Apis	Contig86	gnl|Amel_4.0|Group10.30	MegaBLAST	0	638	99.39	Honey Bee Genome Sequence
Apis	Contig87	gnl|Amel_3.0|GroupUn.447	MegaBLAST	5e-157	555	100	Honey Bee Genome Sequence
Apis	Contig88	gnl|Amel_3.0|Group9.12	MegaBLAST	0	1798	99.89	Honey Bee Genome Sequence
Apis	Contig89	gnl|Amel_4.0|Group15.29	MegaBLAST	0	686	100	Honey Bee Genome Sequence
Apis	Contig90	gnl|Amel_4.0|Group4.22	MegaBLAST	2e-91	337	100	Honey Bee Genome Sequence
Apis	Contig91	gnl|Amel_3.0|GroupUn.208	MegaBLAST	1e-98	361	100	Honey Bee Genome Sequence
Apis	Contig93	gnl|Amel_4.0|Group2.36	MegaBLAST	1e-111	404	100	Honey Bee Genome Sequence
Apis	Contig94	gnl|Amel_4.0|Group1.60	MegaBLAST	0	819	100	Honey Bee Genome Sequence
Apis	Contig95	gnl|Amel_4.0|Group4.18	MegaBLAST	0	1001	99.64	Honey Bee Genome Sequence
Apis	Contig96	gnl|Amel_3.0|Group9.2	MegaBLAST	0	902	99.78	Honey Bee Genome Sequence
Apis	Contig97	gnl|Amel_4.0|Group11.32	MegaBLAST	0	953	99.79	Honey Bee Genome Sequence
Apis	Contig98	gnl|Amel_4.0|Group4.22	MegaBLAST	2e-78	293	100	Honey Bee Genome Sequence
Apis	Contig99	gnl|Amel_4.0|Group15.34	MegaBLAST	0	670	99.71	Honey Bee Genome Sequence
Apis	Contig100	gnl|Amel_3.0|GroupUn.70	MegaBLAST	0	902	100	Honey Bee Genome Sequence
Apis	Contig101	gnl|Amel_3.0|Group7.10	MegaBLAST	0	918	98.97	Honey Bee Genome Sequence
Apis	Contig102	gnl|Amel_3.0|GroupUn.5078	MegaBLAST	3e-74	279	100	Honey Bee Genome Sequence
Apis	Contig103	gnl|Amel_3.0|GroupUn.5300	MegaBLAST	0	805	99.76	Honey Bee Genome Sequence
Apis	Contig104	gnl|Amel_4.0|Group10.36	MegaBLAST	3e-158	561	99.65	Honey Bee Genome Sequence
Apis	Contig105	gnl|Amel_3.0|Group7.15	MegaBLAST	2e-159	563	100	Honey Bee Genome Sequence
Apis	Contig106	gnl|Amel_3.0|GroupUn.8825	MegaBLAST	0	900	99.78	Honey Bee Genome Sequence
Apis	Contig107	gnl|Amel_4.0|Group1.60	MegaBLAST	1e-91	337	98.35	Honey Bee Genome Sequence
Apis	Contig108	gnl|Amel_4.0|Group4.7	MegaBLAST	1e-73	278	100	Honey Bee Genome Sequence
Apis	Contig109	gnl|Amel_3.0|Group7.11	MegaBLAST	0	1142	99.32	Honey Bee Genome Sequence
Apis	Contig111	gnl|Amel_3.0|GroupUn.6816	MegaBLAST	3e-113	410	100	Honey Bee Genome Sequence
Apis	Contig112	gnl|Amel_3.0|Group6.9	MegaBLAST	0	916	100	Honey Bee Genome Sequence
Apis	Contig113	gnl|Amel_3.0|Group14.5	MegaBLAST	0	708	99.72	Honey Bee Genome Sequence
Apis	Contig114	gnl|Amel_4.0|Group1.27	MegaBLAST	0	644	100	Honey Bee Genome Sequence
Apis	Contig116	gnl|Amel_4.0|Group15.25	MegaBLAST	3e-103	377	99.48	Honey Bee Genome Sequence
Apis	Contig117	gnl|Amel_4.0|Group16.2	MegaBLAST	3e-176	620	100	Honey Bee Genome Sequence
Apis	Contig118	gnl|Amel_3.0|Group8.24	MegaBLAST	0	955	100	Honey Bee Genome Sequence
Apis	Contig119	gnl|Amel_4.0|Group1.24	MegaBLAST	1e-124	448	99.57	Honey Bee Genome Sequence
Apis	Contig120	gnl|Amel_3.0|Group9.2	MegaBLAST	5e-78	291	98.71	Honey Bee Genome Sequence
Apis	Contig121	gnl|Amel_3.0|Group7.15	MegaBLAST	8e-153	541	99.64	Honey Bee Genome Sequence
Apis	Contig122	gnl|Amel_4.0|Group15.29	MegaBLAST	8e-145	515	99.62	Honey Bee Genome Sequence
Apis	Contig123	gnl|Amel_3.0|Group9.2	MegaBLAST	0	2066	100	Honey Bee Genome Sequence
Apis	Contig124	gnl|Amel_3.0|GroupUn.5078	MegaBLAST	1e-157	557	100	Honey Bee Genome Sequence
Apis	Contig125	gnl|Amel_3.0|Group14.11	MegaBLAST	0	1366	100	Honey Bee Genome Sequence
Apis	Contig127	gnl|Amel_4.0|Group11.39	MegaBLAST	1e-117	424	99.1	Honey Bee Genome Sequence
Apis	Contig129	gnl|Amel_4.0|Group3.25	MegaBLAST	2e-70	268	99.28	Honey Bee Genome Sequence
Apis	Contig130	gnl|Amel_3.0|GroupUn.3	MegaBLAST	0	686	100	Honey Bee Genome Sequence
Apis	Contig131	gnl|Amel_3.0|GroupUn.50	MegaBLAST	0	662	99.13	Honey Bee Genome Sequence
Apis	Contig133	gnl|Amel_3.0|Group7.11	MegaBLAST	1e-92	341	100	Honey Bee Genome Sequence
Apis	Contig134	gnl|Amel_4.0|Group4.23	MegaBLAST	0	1568	99.76	Honey Bee Genome Sequence
Apis	Contig135	gnl|Amel_4.0|Group11.5	MegaBLAST	0	799	100	Honey Bee Genome Sequence
Apis	Contig136	gnl|Amel_3.0|GroupUn.1384	MegaBLAST	0	787	100	Honey Bee Genome Sequence
Apis	Contig137	gnl|Amel_4.0|Group3.26	MegaBLAST	1e-169	597	99.67	Honey Bee Genome Sequence
Apis	Contig138	gnl|Amel_4.0|Group11.31	MegaBLAST	3e-109	396	100	Honey Bee Genome Sequence
Apis	Contig139	gnl|Amel_4.0|Group10.39	MegaBLAST	5e-173	609	100	Honey Bee Genome Sequence
Apis	Contig140	gnl|Amel_3.0|Group6.24	MegaBLAST	0	932	100	Honey Bee Genome Sequence
Apis	Contig141	gnl|Amel_4.0|Group2.43	MegaBLAST	7e-74	278	98.65	Honey Bee Genome Sequence
Apis	Contig142	gnl|Amel_3.0|GroupUn.97	MegaBLAST	2e-94	347	100	Honey Bee Genome Sequence
Apis	Contig143	gnl|Amel_4.0|Group5.12	MegaBLAST	7e-164	581	100	Honey Bee Genome Sequence
Apis	Contig145	gnl|Amel_3.0|Group7.2	MegaBLAST	3e-129	464	99.58	Honey Bee Genome Sequence
Apis	Contig146	gnl|Amel_3.0|Group7.11	MegaBLAST	0	886	98.73	Honey Bee Genome Sequence
Apis	Contig147	gnl|Amel_4.0|Group13.9	MegaBLAST	0	1437	99.07	Honey Bee Genome Sequence
Apis	Contig148	gnl|Amel_4.0|Group2.43	MegaBLAST	0	842	99.54	Honey Bee Genome Sequence
Apis	Contig149	gnl|Amel_3.0|GroupUn.15	MegaBLAST	3e-71	270	100	Honey Bee Genome Sequence
Apis	Contig150	gnl|Amel_3.0|GroupUn.161	MegaBLAST	4e-150	533	100	Honey Bee Genome Sequence
Apis	Contig151	gnl|Amel_4.0|Group10.42	MegaBLAST	4e-117	422	99.1	Honey Bee Genome Sequence
Apis	Contig152	gnl|Amel_3.0|GroupUn.612	MegaBLAST	9e-84	311	100	Honey Bee Genome Sequence
Apis	Contig153	gnl|Amel_4.0|Group13.10	MegaBLAST	6e-108	392	100	Honey Bee Genome Sequence
Apis	Contig154	gnl|Amel_3.0|GroupUn.582	MegaBLAST	1e-102	375	100	Honey Bee Genome Sequence
Apis	Contig155	gnl|Amel_4.0|Group3.25	MegaBLAST	3e-116	420	100	Honey Bee Genome Sequence
Apis	Contig156	gnl|Amel_4.0|Group1.1	MegaBLAST	3e-123	442	99.56	Honey Bee Genome Sequence
Apis	Contig157	gnl|Amel_4.0|Group1.60	MegaBLAST	7e-162	571	100	Honey Bee Genome Sequence
Apis	Contig158	gnl|Amel_3.0|Group7.11	MegaBLAST	0	1173	99.67	Honey Bee Genome Sequence
Apis	Contig159	gnl|Amel_3.0|Group6.33	MegaBLAST	0	650	100	Honey Bee Genome Sequence
Apis	Contig160	gnl|Amel_4.0|Group4.23	MegaBLAST	7e-99	361	100	Honey Bee Genome Sequence
Apis	Contig161	gnl|Amel_3.0|Group6.1	MegaBLAST	1e-90	335	100	Honey Bee Genome Sequence
Apis	Contig162	gnl|Amel_3.0|Group9.2	MegaBLAST	0	864	100	Honey Bee Genome Sequence
Apis	Contig163	gnl|Amel_3.0|GroupUn.783	MegaBLAST	1e-113	412	100	Honey Bee Genome Sequence
Apis	Contig164	gnl|Amel_4.0|Group1.32	MegaBLAST	2e-123	444	99.56	Honey Bee Genome Sequence
Apis	Contig165	gnl|Amel_3.0|GroupUn.92	MegaBLAST	0	733	99.73	Honey Bee Genome Sequence
Apis	Contig166	gnl|Amel_4.0|Group5.25	MegaBLAST	4e-88	325	100	Honey Bee Genome Sequence
Apis	Contig167	gnl|Amel_4.0|Group12.6	MegaBLAST	4e-177	622	99.38	Honey Bee Genome Sequence
Apis	Contig168	gnl|Amel_4.0|Group15.27	MegaBLAST	7e-87	323	98.97	Honey Bee Genome Sequence
Apis	Contig169	gnl|Amel_3.0|Group7.25	MegaBLAST	3e-170	599	100	Honey Bee Genome Sequence
Apis	Contig170	gnl|Amel_4.0|Group10.25	MegaBLAST	1e-141	503	100	Honey Bee Genome Sequence
Apis	Contig171	gnl|Amel_3.0|GroupUn.7710	MegaBLAST	0	813	99.76	Honey Bee Genome Sequence
Apis	Contig172	gnl|Amel_3.0|Group14.8	MegaBLAST	0	3118	100	Honey Bee Genome Sequence
Apis	Contig174	gnl|Amel_4.0|Group13.10	MegaBLAST	2e-60	234	100	Honey Bee Genome Sequence
Apis	Contig175	gnl|Amel_3.0|GroupUn.1098	MegaBLAST	0	920	99.79	Honey Bee Genome Sequence
Apis	Contig176	gnl|Amel_3.0|GroupUn.6344	MegaBLAST	9e-151	535	100	Honey Bee Genome Sequence
Apis	Contig177	gnl|Amel_3.0|GroupUn.1403	MegaBLAST	1e-174	614	100	Honey Bee Genome Sequence
Apis	Contig178	gnl|Amel_4.0|Group5.33	MegaBLAST	2e-88	327	99.41	Honey Bee Genome Sequence
Apis	Contig179	gnl|Amel_4.0|Group2.33	MegaBLAST	0	698	100	Honey Bee Genome Sequence
Apis	Contig181	gnl|Amel_3.0|GroupUn.1138	MegaBLAST	5e-123	442	100	Honey Bee Genome Sequence
Apis	Contig182	gnl|Amel_3.0|GroupUn.25	MegaBLAST	1e-89	331	100	Honey Bee Genome Sequence
Apis	Contig183	gnl|Amel_4.0|Group4.27	MegaBLAST	6e-147	521	100	Honey Bee Genome Sequence
Apis	Contig184	gnl|Amel_3.0|GroupUn.5313	MegaBLAST	3e-75	283	99.32	Honey Bee Genome Sequence
Apis	Contig185	gnl|Amel_3.0|Group7.11	MegaBLAST	6e-166	585	100	Honey Bee Genome Sequence
Apis	Contig186	gnl|Amel_4.0|Group5.25	MegaBLAST	1e-95	351	100	Honey Bee Genome Sequence
Apis	Contig187	gnl|Amel_4.0|Group3.33	MegaBLAST	5e-98	359	100	Honey Bee Genome Sequence
Apis	Contig188	gnl|Amel_4.0|Group10.39	MegaBLAST	0	662	100	Honey Bee Genome Sequence
Apis	Contig189	gnl|Amel_4.0|Group1.82	MegaBLAST	8e-129	462	99.58	Honey Bee Genome Sequence
Apis	Contig190	gnl|Amel_4.0|Group13.9	MegaBLAST	0	1166	99.34	Honey Bee Genome Sequence
Apis	Contig191	gnl|Amel_3.0|Group14.5	MegaBLAST	0	698	99.72	Honey Bee Genome Sequence
Apis	Contig192	gnl|Amel_4.0|Group4.13	MegaBLAST	1e-89	331	100	Honey Bee Genome Sequence
Apis	Contig193	gnl|Amel_4.0|Group15.26	MegaBLAST	0	716	100	Honey Bee Genome Sequence
Apis	Contig194	gnl|Amel_4.0|Group2.37	MegaBLAST	0	644	100	Honey Bee Genome Sequence
Apis	Contig195	gnl|Amel_4.0|Group2.43	MegaBLAST	1e-107	390	100	Honey Bee Genome Sequence
Apis	Contig196	gnl|Amel_3.0|GroupUn.40	MegaBLAST	2e-163	577	99.68	Honey Bee Genome Sequence
Apis	Contig197	gnl|Amel_3.0|GroupUn.27	MegaBLAST	3e-71	270	100	Honey Bee Genome Sequence
Apis	Contig198	gnl|Amel_3.0|Group14.8	MegaBLAST	3e-117	422	100	Honey Bee Genome Sequence
Apis	Contig199	gnl|Amel_3.0|Group7.15	MegaBLAST	2e-166	587	100	Honey Bee Genome Sequence
Apis	Contig200	gnl|Amel_4.0|Group2.36	MegaBLAST	1e-166	587	100	Honey Bee Genome Sequence
Apis	Contig201	gnl|Amel_3.0|Group7.15	MegaBLAST	0	1122	100	Honey Bee Genome Sequence
Apis	Contig204	gnl|Amel_4.0|Group5.12	MegaBLAST	2e-101	371	100	Honey Bee Genome Sequence
Apis	Contig205	gnl|Amel_4.0|Group13.10	MegaBLAST	6e-157	555	100	Honey Bee Genome Sequence
Apis	Contig206	gnl|Amel_3.0|GroupUn.6316	MegaBLAST	0	716	100	Honey Bee Genome Sequence
Apis	Contig207	gnl|Amel_4.0|Group1.60	MegaBLAST	0	1766	99.67	Honey Bee Genome Sequence
Apis	Contig208	gnl|Amel_3.0|Group7.15	MegaBLAST	0	1144	99.66	Honey Bee Genome Sequence
Apis	Contig209	gnl|Amel_4.0|Group11.31	MegaBLAST	0	652	100	Honey Bee Genome Sequence
Apis	Contig210	gnl|Amel_4.0|Group1.60	MegaBLAST	3e-114	412	98.64	Honey Bee Genome Sequence
Apis	Contig211	gnl|Amel_4.0|Group11.31	MegaBLAST	0	733	99.47	Honey Bee Genome Sequence
Apis	Contig213	gnl|Amel_4.0|Group15.29	MegaBLAST	0	805	100	Honey Bee Genome Sequence
Apis	Contig214	gnl|Amel_3.0|GroupUn.1310	MegaBLAST	2e-129	464	100	Honey Bee Genome Sequence
Apis	Contig215	gnl|Amel_3.0|Group8.34	MegaBLAST	8e-147	521	100	Honey Bee Genome Sequence
Apis	Contig216	gnl|Amel_4.0|Group13.19	MegaBLAST	3e-152	539	100	Honey Bee Genome Sequence
Apis	Contig217	gnl|Amel_3.0|GroupUn.1565	MegaBLAST	1e-67	258	100	Honey Bee Genome Sequence
Apis	Contig219	gnl|Amel_4.0|Group2.36	MegaBLAST	0	2876	99.53	Honey Bee Genome Sequence
Apis	Contig220	gnl|Amel_3.0|Group9.2	MegaBLAST	0	2454	99.45	Honey Bee Genome Sequence
Apis	Contig221	gnl|Amel_3.0|Group14.5	MegaBLAST	8e-91	335	98.88	Honey Bee Genome Sequence
Apis	Contig222	gnl|Amel_4.0|Group1.82	MegaBLAST	1e-162	575	100	Honey Bee Genome Sequence
Apis	Contig223	gnl|Amel_4.0|Group1.54	MegaBLAST	0	1231	99.84	Honey Bee Genome Sequence
Apis	Contig224	gnl|Amel_3.0|Group9.2	MegaBLAST	0	987	100	Honey Bee Genome Sequence
Apis	Contig225	gnl|Amel_3.0|Group7.15	MegaBLAST	1e-138	494	100	Honey Bee Genome Sequence
Apis	Contig226	gnl|Amel_4.0|Group12.26	MegaBLAST	1e-76	287	100	Honey Bee Genome Sequence
Apis	Contig227	gnl|Amel_4.0|Group2.38	MegaBLAST	4e-120	432	99.55	Honey Bee Genome Sequence
Apis	Contig228	gnl|Amel_3.0|Group9.2	MegaBLAST	4e-157	555	100	Honey Bee Genome Sequence
Apis	Contig229	gnl|Amel_3.0|GroupUn.13	MegaBLAST	2e-177	622	99.38	Honey Bee Genome Sequence
Apis	Contig230	gnl|Amel_4.0|Group1.27	MegaBLAST	6e-88	325	100	Honey Bee Genome Sequence
Apis	Contig231	gnl|Amel_3.0|Group14.8	MegaBLAST	0	698	98.18	Honey Bee Genome Sequence
Apis	Contig232	gnl|Amel_3.0|Group8.7	MegaBLAST	3e-137	490	99.6	Honey Bee Genome Sequence
Apis	Contig233	gnl|Amel_4.0|Group12.20	MegaBLAST	2e-137	490	99.6	Honey Bee Genome Sequence
Apis	Contig234	gnl|Amel_3.0|GroupUn.1272	MegaBLAST	8e-72	272	100	Honey Bee Genome Sequence
Apis	Contig236	gnl|Amel_3.0|GroupUn.6462	MegaBLAST	7e-118	424	100	Honey Bee Genome Sequence
Apis	Contig237	gnl|Amel_3.0|GroupUn.234	MegaBLAST	3e-98	359	100	Honey Bee Genome Sequence
Apis	Contig238	gnl|Amel_3.0|GroupUn.419	MegaBLAST	1e-70	268	100	Honey Bee Genome Sequence
Apis	Contig239	gnl|Amel_4.0|Group12.26	MegaBLAST	4e-129	462	99.58	Honey Bee Genome Sequence
Apis	Contig240	gnl|Amel_3.0|Group7.25	MegaBLAST	6e-62	238	100	Honey Bee Genome Sequence
Apis	Contig241	gnl|Amel_3.0|GroupUn.1581	MegaBLAST	2e-171	605	100	Honey Bee Genome Sequence
Apis	Contig242	gnl|Amel_3.0|GroupUn.447	MegaBLAST	0	1019	99.07	Honey Bee Genome Sequence
Apis	Contig244	gnl|Amel_4.0|Group2.38	MegaBLAST	5e-141	502	100	Honey Bee Genome Sequence
Apis	Contig245	gnl|Amel_3.0|GroupUn.260	MegaBLAST	2e-112	406	100	Honey Bee Genome Sequence
Apis	Contig246	gnl|Amel_3.0|Group7.24	MegaBLAST	3e-68	260	100	Honey Bee Genome Sequence
Apis	Contig247	gnl|Amel_3.0|GroupUn.1138	MegaBLAST	1e-126	454	100	Honey Bee Genome Sequence
Apis	Contig248	gnl|Amel_4.0|Group2.22	MegaBLAST	4e-173	609	100	Honey Bee Genome Sequence
Apis	Contig250	gnl|Amel_4.0|Group16.20	MegaBLAST	4e-51	202	100	Honey Bee Genome Sequence
Apis	Contig251	gnl|Amel_4.0|Group2.35	MegaBLAST	0	761	100	Honey Bee Genome Sequence
Apis	Contig252	gnl|Amel_4.0|Group15.29	MegaBLAST	8e-79	295	100	Honey Bee Genome Sequence
Apis	Contig253	gnl|Amel_4.0|Group16.12	MegaBLAST	4e-116	418	99.09	Honey Bee Genome Sequence
Apis	Contig254	gnl|Amel_3.0|Group9.2	MegaBLAST	3e-142	505	100	Honey Bee Genome Sequence
Apis	Contig255	gnl|Amel_3.0|GroupUn.15	MegaBLAST	0	704	99.74	Honey Bee Genome Sequence
Apis	Contig256	gnl|Amel_4.0|Group1.6	MegaBLAST	3e-158	559	99.65	Honey Bee Genome Sequence
Apis	Contig257	gnl|Amel_4.0|Group15.33	MegaBLAST	1e-141	503	98.88	Honey Bee Genome Sequence
Apis	Contig258	gnl|Amel_4.0|Group15.27	MegaBLAST	0	882	99.78	Honey Bee Genome Sequence
Apis	Contig259	gnl|Amel_4.0|Group5.26	MegaBLAST	1e-82	307	100	Honey Bee Genome Sequence
Apis	Contig260	gnl|Amel_4.0|Group2.5	MegaBLAST	9e-107	389	100	Honey Bee Genome Sequence
Apis	Contig261	gnl|Amel_4.0|Group4.18	MegaBLAST	8e-146	517	99.62	Honey Bee Genome Sequence
Apis	Contig262	gnl|Amel_3.0|Group7.25	MegaBLAST	2e-168	593	100	Honey Bee Genome Sequence
Apis	Contig263	gnl|Amel_3.0|GroupUn.151	MegaBLAST	0	634	99.69	Honey Bee Genome Sequence
Apis	Contig264	gnl|Amel_4.0|Group10.15	MegaBLAST	2e-93	345	100	Honey Bee Genome Sequence
Apis	Contig265	gnl|Amel_4.0|Group16.9	MegaBLAST	7e-105	383	100	Honey Bee Genome Sequence
Apis	Contig266	gnl|Amel_3.0|GroupUn.7246	MegaBLAST	6e-73	276	100	Honey Bee Genome Sequence
Apis	Contig267	gnl|Amel_4.0|Group3.25	MegaBLAST	3e-67	256	100	Honey Bee Genome Sequence
Apis	Contig268	gnl|Amel_3.0|GroupUn.5364	MegaBLAST	4e-51	202	100	Honey Bee Genome Sequence
Apis	Contig269	gnl|Amel_4.0|Group2.43	MegaBLAST	9e-109	394	100	Honey Bee Genome Sequence
Apis	Contig270	gnl|Amel_3.0|GroupUn.401	MegaBLAST	4e-120	432	98.7	Honey Bee Genome Sequence
Apis	Contig271	gnl|Amel_4.0|Group2.37	MegaBLAST	9e-115	414	99.53	Honey Bee Genome Sequence
Apis	Contig272	gnl|Amel_4.0|Group11.31	MegaBLAST	0	1102	100	Honey Bee Genome Sequence
Apis	Contig273	gnl|Amel_4.0|Group1.74	MegaBLAST	1e-149	531	99.63	Honey Bee Genome Sequence
Apis	Contig274	gnl|Amel_4.0|Group16.15	MegaBLAST	7e-62	238	99.19	Honey Bee Genome Sequence
Apis	Contig275	gnl|Amel_4.0|Group4.23	MegaBLAST	0	1516	99.49	Honey Bee Genome Sequence
Apis	Contig276	gnl|Amel_4.0|Group12.26	MegaBLAST	0	654	99.7	Honey Bee Genome Sequence
Apis	Contig278	gnl|Amel_3.0|Group9.3	MegaBLAST	4e-83	309	100	Honey Bee Genome Sequence
Apis	Contig279	gnl|Amel_3.0|GroupUn.18	MegaBLAST	0	916	99.57	Honey Bee Genome Sequence
Apis	Contig280	gnl|Amel_4.0|Group15.25	MegaBLAST	2e-65	250	100	Honey Bee Genome Sequence
Apis	Contig281	gnl|Amel_3.0|Group8.21	MegaBLAST	8e-136	486	99.6	Honey Bee Genome Sequence
Apis	Contig282	gnl|Amel_4.0|Group4.23	MegaBLAST	5e-106	385	99.49	Honey Bee Genome Sequence
Apis	Contig283	gnl|Amel_3.0|GroupUn.5300	MegaBLAST	2e-115	416	100	Honey Bee Genome Sequence
Apis	Contig284	gnl|Amel_3.0|GroupUn.918	MegaBLAST	3e-142	505	98.53	Honey Bee Genome Sequence
Apis	Contig285	gnl|Amel_4.0|Group5.13	MegaBLAST	3e-141	503	100	Honey Bee Genome Sequence
Apis	Contig286	gnl|Amel_4.0|Group13.10	MegaBLAST	3e-179	630	100	Honey Bee Genome Sequence
Apis	Contig287	gnl|Amel_3.0|Group8.15	MegaBLAST	0	1731	99.77	Honey Bee Genome Sequence
Apis	Contig290	gnl|Amel_4.0|Group2.34	MegaBLAST	6e-76	285	100	Honey Bee Genome Sequence
Apis	Contig291	gnl|Amel_3.0|GroupUn.70	MegaBLAST	6e-90	333	100	Honey Bee Genome Sequence
Apis	Contig292	gnl|Amel_3.0|Group6.35	MegaBLAST	8e-100	367	100	Honey Bee Genome Sequence
Apis	Contig293	gnl|Amel_4.0|Group4.9	MegaBLAST	0	3096	99.02	Honey Bee Genome Sequence
Apis	Contig294	gnl|Amel_4.0|Group5.33	MegaBLAST	0	745	100	Honey Bee Genome Sequence
Apis	Contig295	gnl|Amel_3.0|Group14.8	MegaBLAST	0	3295	99.94	Honey Bee Genome Sequence
Apis	Contig296	gnl|Amel_4.0|Group1.19	MegaBLAST	1e-175	618	100	Honey Bee Genome Sequence
Apis	Contig297	gnl|Amel_4.0|Group4.27	MegaBLAST	5e-148	525	99.63	Honey Bee Genome Sequence
Apis	Contig301	gnl|Amel_4.0|Group11.32	MegaBLAST	2e-121	438	100	Honey Bee Genome Sequence
Apis	Contig303	gnl|Amel_3.0|Group6.37	MegaBLAST	3e-81	303	100	Honey Bee Genome Sequence
Apis	Contig304	gnl|Amel_4.0|Group2.35	MegaBLAST	4e-81	303	100	Honey Bee Genome Sequence
Apis	Contig305	gnl|Amel_4.0|Group10.37	MegaBLAST	8e-53	208	100	Honey Bee Genome Sequence
Apis	Contig307	gnl|Amel_4.0|Group3.26	MegaBLAST	2e-134	480	98.45	Honey Bee Genome Sequence
Apis	Contig309	gnl|Amel_3.0|Group14.4	MegaBLAST	0	1185	99.83	Honey Bee Genome Sequence
Apis	Contig311	gnl|Amel_3.0|GroupUn.80	MegaBLAST	0	1253	100	Honey Bee Genome Sequence
Apis	Contig312	gnl|Amel_3.0|GroupUn.1646	MegaBLAST	2e-142	507	100	Honey Bee Genome Sequence
Apis	Contig313	gnl|Amel_3.0|Group14.8	MegaBLAST	0	636	100	Honey Bee Genome Sequence
Apis	Contig314	gnl|Amel_3.0|Group7.11	MegaBLAST	1e-97	359	100	Honey Bee Genome Sequence
Apis	Contig315	gnl|Amel_3.0|Group8.25	MegaBLAST	6e-91	335	100	Honey Bee Genome Sequence
Apis	Contig317	gnl|Amel_3.0|Group8.8	MegaBLAST	2e-146	519	100	Honey Bee Genome Sequence
Apis	Contig318	gnl|Amel_4.0|Group11.39	MegaBLAST	3e-104	381	100	Honey Bee Genome Sequence
Apis	Contig319	gnl|Amel_3.0|Group6.31	MegaBLAST	7e-164	579	100	Honey Bee Genome Sequence
Apis	Contig321	gnl|Amel_3.0|Group8.13	MegaBLAST	6e-92	339	100	Honey Bee Genome Sequence
Apis	Contig322	gnl|Amel_3.0|GroupUn.7710	MegaBLAST	0	797	100	Honey Bee Genome Sequence
Apis	Contig323	gnl|Amel_4.0|Group12.30	MegaBLAST	4e-121	436	99.55	Honey Bee Genome Sequence
Apis	Contig324	gnl|Amel_3.0|Group14.4	MegaBLAST	1e-84	315	99.39	Honey Bee Genome Sequence
Apis	Contig325	gnl|Amel_4.0|Group4.23	MegaBLAST	0	690	99.44	Honey Bee Genome Sequence
Apis	Contig326	gnl|Amel_3.0|Group14.11	MegaBLAST	4e-97	357	99.46	Honey Bee Genome Sequence
Apis	Contig327	gnl|Amel_4.0|Group13.10	MegaBLAST	1e-70	268	99.28	Honey Bee Genome Sequence
Apis	Contig328	gnl|Amel_3.0|GroupUn.17	MegaBLAST	8e-140	500	99.23	Honey Bee Genome Sequence
Apis	Contig331	gnl|Amel_3.0|GroupUn.5426	MegaBLAST	8e-74	278	100	Honey Bee Genome Sequence
Apis	Contig332	gnl|Amel_4.0|Group4.23	MegaBLAST	0	2745	99.79	Honey Bee Genome Sequence
Apis	Contig333	gnl|Amel_4.0|Group13.5	MegaBLAST	0	646	99.12	Honey Bee Genome Sequence
Apis	Contig334	gnl|Amel_3.0|Group6.9	MegaBLAST	9e-121	436	100	Honey Bee Genome Sequence
Apis	Contig335	gnl|Amel_4.0|Group4.9	MegaBLAST	2e-90	335	100	Honey Bee Genome Sequence
Apis	Contig336	gnl|Amel_4.0|Group4.23	MegaBLAST	0	1330	99.42	Honey Bee Genome Sequence
Apis	Contig337	gnl|Amel_3.0|Group14.8	MegaBLAST	0	1086	99.82	Honey Bee Genome Sequence
Apis	Contig339	gnl|Amel_4.0|Group12.27	MegaBLAST	0	735	99.73	Honey Bee Genome Sequence
Apis	Contig340	gnl|Amel_3.0|GroupUn.829	MegaBLAST	4e-110	398	100	Honey Bee Genome Sequence
Apis	Contig342	gnl|Amel_3.0|GroupUn.8987	MegaBLAST	7e-118	426	100	Honey Bee Genome Sequence
Apis	Contig343	gnl|Amel_3.0|GroupUn.234	MegaBLAST	6e-119	428	100	Honey Bee Genome Sequence
Apis	Contig344	gnl|Amel_4.0|Group4.18	MegaBLAST	5e-106	387	99.01	Honey Bee Genome Sequence
Apis	Contig345	gnl|Amel_4.0|Group10.45	MegaBLAST	3e-153	543	100	Honey Bee Genome Sequence
Apis	Contig347	gnl|Amel_3.0|Group14.4	MegaBLAST	1e-111	404	100	Honey Bee Genome Sequence
Apis	Contig348	gnl|Amel_4.0|Group1.54	MegaBLAST	4e-80	299	97.62	Honey Bee Genome Sequence
Apis	Contig352	gnl|Amel_3.0|Group14.8	MegaBLAST	0	2050	99.71	Honey Bee Genome Sequence
Apis	Contig353	gnl|Amel_3.0|Group8.25	MegaBLAST	2e-101	371	100	Honey Bee Genome Sequence
Apis	Contig354	gnl|Amel_4.0|Group5.33	MegaBLAST	5e-116	418	99.53	Honey Bee Genome Sequence
Apis	Contig355	gnl|Amel_4.0|Group1.25	MegaBLAST	0	948	99.59	Honey Bee Genome Sequence
Apis	Contig357	gnl|Amel_4.0|Group15.29	MegaBLAST	3e-131	470	100	Honey Bee Genome Sequence
Apis	Contig359	gnl|Amel_4.0|Group1.60	MegaBLAST	4e-132	472	100	Honey Bee Genome Sequence
Apis	Contig360	gnl|Amel_4.0|Group2.43	MegaBLAST	9e-137	488	100	Honey Bee Genome Sequence
Apis	Contig361	gnl|Amel_3.0|Group7.11	MegaBLAST	2e-117	424	100	Honey Bee Genome Sequence
Apis	Contig362	gnl|Amel_3.0|GroupUn.40	MegaBLAST	0	795	99.75	Honey Bee Genome Sequence
Apis	Contig363	gnl|Amel_3.0|Group14.5	MegaBLAST	1e-58	228	99.16	Honey Bee Genome Sequence
Apis	Contig364	gnl|Amel_3.0|GroupUn.824	MegaBLAST	3e-105	383	99.49	Honey Bee Genome Sequence
Apis	Contig365	gnl|Amel_4.0|Group1.19	MegaBLAST	5e-87	323	100	Honey Bee Genome Sequence
Apis	Contig366	gnl|Amel_4.0|Group5.29	MegaBLAST	9e-129	462	100	Honey Bee Genome Sequence
Apis	Contig367	gnl|Amel_3.0|GroupUn.4540	MegaBLAST	3e-108	392	100	Honey Bee Genome Sequence
Apis	Contig368	gnl|Amel_3.0|GroupUn.6038	MegaBLAST	0	1501	98.63	Honey Bee Genome Sequence
Apis	Contig369	gnl|Amel_3.0|GroupUn.406	MegaBLAST	7e-66	252	100	Honey Bee Genome Sequence
Apis	Contig370	gnl|Amel_4.0|Group12.26	MegaBLAST	0	829	100	Honey Bee Genome Sequence
Apis	Contig371	gnl|Amel_4.0|Group15.25	MegaBLAST	1e-131	470	100	Honey Bee Genome Sequence
Apis	Contig372	gnl|Amel_4.0|Group5.12	MegaBLAST	6e-67	256	100	Honey Bee Genome Sequence
Apis	Contig374	gnl|Amel_4.0|Group13.10	MegaBLAST	4e-99	363	99.47	Honey Bee Genome Sequence
Apis	Contig375	gnl|Amel_3.0|GroupUn.50	MegaBLAST	0	2882	100	Honey Bee Genome Sequence
Apis	Contig376	gnl|Amel_3.0|Group8.15	MegaBLAST	0	801	100	Honey Bee Genome Sequence
Apis	Contig377	gnl|Amel_4.0|Group4.18	MegaBLAST	0	3112	99.2	Honey Bee Genome Sequence
Apis	Contig379	gnl|Amel_3.0|Group14.3	MegaBLAST	2e-159	563	98.68	Honey Bee Genome Sequence
Apis	Contig380	gnl|Amel_3.0|Group8.13	MegaBLAST	1e-93	345	99.44	Honey Bee Genome Sequence
Apis	Contig382	gnl|Amel_4.0|Group13.10	MegaBLAST	3e-92	339	98.88	Honey Bee Genome Sequence
Apis	Contig384	gnl|Amel_4.0|Group15.29	MegaBLAST	8e-86	317	100	Honey Bee Genome Sequence
Apis	Contig385	gnl|Amel_4.0|Group15.1	MegaBLAST	4e-129	462	100	Honey Bee Genome Sequence
Apis	Contig386	gnl|Amel_3.0|GroupUn.1599	MegaBLAST	4e-162	573	100	Honey Bee Genome Sequence
Apis	Contig388	gnl|Amel_3.0|Group7.15	MegaBLAST	1e-122	440	99.56	Honey Bee Genome Sequence
Apis	Contig389	gnl|Amel_4.0|Group15.33	MegaBLAST	0	874	99.16	Honey Bee Genome Sequence
Apis	Contig390	gnl|Amel_4.0|Group2.36	MegaBLAST	1e-92	341	100	Honey Bee Genome Sequence
Apis	Contig391	gnl|Amel_4.0|Group11.41	MegaBLAST	2e-72	274	98.63	Honey Bee Genome Sequence
Apis	Contig392	gnl|Amel_3.0|GroupUn.111	MegaBLAST	0	652	100	Honey Bee Genome Sequence
Apis	Contig393	gnl|Amel_3.0|Group6.24	MegaBLAST	2e-180	634	100	Honey Bee Genome Sequence
Apis	Contig395	gnl|Amel_4.0|Group5.33	MegaBLAST	0	809	100	Honey Bee Genome Sequence
Apis	Contig396	gnl|Amel_3.0|Group14.4	MegaBLAST	4e-115	416	100	Honey Bee Genome Sequence
Apis	Contig397	gnl|Amel_3.0|Group8.16	MegaBLAST	0	761	100	Honey Bee Genome Sequence
Apis	Contig398	gnl|Amel_4.0|Group15.26	MegaBLAST	4e-91	335	99.42	Honey Bee Genome Sequence
Apis	Contig399	gnl|Amel_3.0|Group7.11	MegaBLAST	2e-74	279	95.93	Honey Bee Genome Sequence
Apis	Contig400	gnl|Amel_3.0|Group8.7	MegaBLAST	1e-148	527	99.27	Honey Bee Genome Sequence
Apis	Contig401	gnl|Amel_3.0|Group9.12	MegaBLAST	0	795	99.75	Honey Bee Genome Sequence
Apis	Contig402	gnl|Amel_4.0|Group11.5	MegaBLAST	0	835	99.53	Honey Bee Genome Sequence
Apis	Contig403	gnl|Amel_4.0|Group10.39	MegaBLAST	3e-141	503	100	Honey Bee Genome Sequence
Apis	Contig404	gnl|Amel_4.0|Group16.20	MegaBLAST	0	688	100	Honey Bee Genome Sequence
Apis	Contig406	gnl|Amel_4.0|Group16.20	MegaBLAST	2e-118	426	100	Honey Bee Genome Sequence
Apis	Contig407	gnl|Amel_4.0|Group10.27	MegaBLAST	3e-84	313	100	Honey Bee Genome Sequence
Apis	Contig408	gnl|Amel_3.0|GroupUn.1029	MegaBLAST	2e-146	519	100	Honey Bee Genome Sequence
Apis	Contig409	gnl|Amel_4.0|Group1.23	MegaBLAST	0	973	100	Honey Bee Genome Sequence
Apis	Contig410	gnl|Amel_4.0|Group5.33	MegaBLAST	8e-149	527	99.63	Honey Bee Genome Sequence
Apis	Contig411	gnl|Amel_3.0|Group7.11	MegaBLAST	2e-123	444	100	Honey Bee Genome Sequence
Apis	Contig412	gnl|Amel_4.0|Group3.18	MegaBLAST	5e-123	442	99.56	Honey Bee Genome Sequence
Apis	Contig414	gnl|Amel_4.0|Group11.41	MegaBLAST	3e-95	349	97.92	Honey Bee Genome Sequence
Apis	Contig415	gnl|Amel_4.0|Group1.78	MegaBLAST	0	1425	100	Honey Bee Genome Sequence
Apis	Contig417	gnl|Amel_4.0|Group2.38	MegaBLAST	6e-68	258	99.25	Honey Bee Genome Sequence
Apis	Contig419	gnl|Amel_3.0|Group14.3	MegaBLAST	7e-66	252	100	Honey Bee Genome Sequence
Apis	Contig424	gnl|Amel_3.0|GroupUn.191	MegaBLAST	1e-138	496	100	Honey Bee Genome Sequence
Apis	Contig433	gnl|Amel_4.0|Group11.41	MegaBLAST	0	757	99.24	Honey Bee Genome Sequence
Apis	Contig444	gnl|Amel_3.0|GroupUn.105	MegaBLAST	3e-106	387	100	Honey Bee Genome Sequence
Apis	Contig446	gnl|Amel_3.0|GroupUn.40	MegaBLAST	3e-114	412	100	Honey Bee Genome Sequence
Apis	Contig450	gnl|Amel_4.0|Group15.28	MegaBLAST	3e-62	240	99.2	Honey Bee Genome Sequence
Apis	Contig451	gnl|Amel_4.0|Group3.12	MegaBLAST	4e-74	279	100	Honey Bee Genome Sequence
Apis	Contig453	gnl|Amel_3.0|GroupUn.3812	MegaBLAST	8e-97	355	91.13	Honey Bee Genome Sequence
Apis	Contig455	gnl|Amel_4.0|Group13.14	MegaBLAST	0	953	99.59	Honey Bee Genome Sequence
Apis	Contig466	gnl|Amel_3.0|Group6.13	MegaBLAST	0	660	99.41	Honey Bee Genome Sequence
Apis	Contig467	gnl|Amel_4.0|Group5.12	MegaBLAST	0	795	99.28	Honey Bee Genome Sequence
Apis	Contig476	gnl|Amel_4.0|Group12.27	MegaBLAST	0	1560	99.87	Honey Bee Genome Sequence
Apis	Contig477	gnl|Amel_4.0|Group15.29	MegaBLAST	7e-138	492	99.6	Honey Bee Genome Sequence
Apis	Contig478	gnl|Amel_4.0|Group1.2	MegaBLAST	0	1294	99.85	Honey Bee Genome Sequence
Apis	Contig481	gnl|Amel_4.0|Group1.54	MegaBLAST	9e-155	547	100	Honey Bee Genome Sequence
Apis	Contig486	gnl|Amel_3.0|Group6.13	MegaBLAST	0	646	98.55	Honey Bee Genome Sequence
Apis	Contig490	gnl|Amel_4.0|Group10.39	MegaBLAST	1e-77	291	100	Honey Bee Genome Sequence
Apis	Contig495	gnl|Amel_4.0|Group3.31	MegaBLAST	3e-122	440	99.56	Honey Bee Genome Sequence
Apis	Contig498	gnl|Amel_4.0|Group16.9	MegaBLAST	0	1635	100	Honey Bee Genome Sequence
Apis	Contig502	gnl|Amel_3.0|GroupUn.485	MegaBLAST	4e-75	281	100	Honey Bee Genome Sequence
Apis	Contig503	gnl|Amel_4.0|Group5.33	MegaBLAST	3e-108	392	95.14	Honey Bee Genome Sequence
Apis	Contig523	gnl|Amel_4.0|Group10.30	MegaBLAST	1e-150	533	97.64	Honey Bee Genome Sequence
Apis	Contig526	gnl|Amel_3.0|Group6.15	MegaBLAST	7e-162	571	99.66	Honey Bee Genome Sequence
Apis	Contig536	gnl|Amel_3.0|GroupUn.5289	MegaBLAST	2e-132	474	88.18	Honey Bee Genome Sequence
Apis	Contig549	gnl|Amel_4.0|Group16.9	MegaBLAST	0	1298	100	Honey Bee Genome Sequence
Apis	Contig555	gnl|Amel_3.0|GroupUn.472	MegaBLAST	2e-65	250	97.83	Honey Bee Genome Sequence
Apis	Contig569	gnl|Amel_3.0|GroupUn.449	MegaBLAST	0	1189	95.06	Honey Bee Genome Sequence
Apis	Contig573	gnl|Amel_4.0|Group1.80	MegaBLAST	0	1013	100	Honey Bee Genome Sequence
Apis	Contig598	gnl|Amel_3.0|GroupUn.5289	MegaBLAST	1e-116	422	92.79	Honey Bee Genome Sequence
Apis	Contig609	gnl|Amel_4.0|Group1.65	MegaBLAST	0	686	99.73	Honey Bee Genome Sequence
Apis	Contig611	gnl|Amel_4.0|Group2.30	MegaBLAST	0	1263	100	Honey Bee Genome Sequence
Apis	Contig612	gnl|Amel_4.0|Group13.10	MegaBLAST	7e-174	613	100	Honey Bee Genome Sequence
Apis	Contig613	gnl|Amel_3.0|Group7.12	MegaBLAST	0	1267	99.1	Honey Bee Genome Sequence
Apis	Contig614	gnl|Amel_3.0|Group7.15	MegaBLAST	2e-92	341	100	Honey Bee Genome Sequence
Apis	Contig615	gnl|Amel_4.0|Group5.18	MegaBLAST	6e-160	565	100	Honey Bee Genome Sequence
Apis	Contig616	gnl|Amel_4.0|Group15.28	MegaBLAST	4e-53	210	100	Honey Bee Genome Sequence
Apis	Contig617	gnl|Amel_4.0|Group16.12	MegaBLAST	0	2077	99.17	Honey Bee Genome Sequence
Apis	Contig618	gnl|Amel_3.0|Group9.1	MegaBLAST	3e-85	317	100	Honey Bee Genome Sequence
Apis	Contig619	gnl|Amel_3.0|GroupUn.69	MegaBLAST	3e-74	279	100	Honey Bee Genome Sequence
Apis	Contig620	gnl|Amel_4.0|Group4.18	MegaBLAST	0	1495	97.41	Honey Bee Genome Sequence
Apis	Contig621	gnl|Amel_3.0|Group8.25	MegaBLAST	3e-122	440	99.56	Honey Bee Genome Sequence
Apis	Contig622	gnl|Amel_3.0|GroupUn.7152	MegaBLAST	0	1019	100	Honey Bee Genome Sequence
Apis	Contig623	gnl|Amel_4.0|Group4.23	MegaBLAST	0	660	99.41	Honey Bee Genome Sequence
Apis	Contig624	gnl|Amel_4.0|Group12.27	MegaBLAST	6e-88	325	99.4	Honey Bee Genome Sequence
Apis	Contig625	gnl|Amel_3.0|GroupUn.105	MegaBLAST	2e-107	390	100	Honey Bee Genome Sequence
Apis	Contig626	gnl|Amel_3.0|GroupUn.2578	MegaBLAST	0	747	100	Honey Bee Genome Sequence
Apis	Contig627	gnl|Amel_4.0|Group5.30	MegaBLAST	0	1550	100	Honey Bee Genome Sequence
Apis	Contig628	gnl|Amel_4.0|Group4.13	MegaBLAST	1e-96	355	100	Honey Bee Genome Sequence
Apis	Contig629	gnl|Amel_3.0|GroupUn.9	MegaBLAST	4e-177	622	100	Honey Bee Genome Sequence
Apis	Contig631	gnl|Amel_4.0|Group4.22	MegaBLAST	8e-114	412	100	Honey Bee Genome Sequence
Apis	Contig632	gnl|Amel_3.0|Group6.27	MegaBLAST	0	1102	99.65	Honey Bee Genome Sequence
Apis	Contig633	gnl|Amel_3.0|Group7.31	MegaBLAST	0	658	99.13	Honey Bee Genome Sequence
Apis	Contig634	gnl|Amel_4.0|Group5.33	MegaBLAST	0	1427	99.73	Honey Bee Genome Sequence
Apis	Contig635	gnl|Amel_4.0|Group2.36	MegaBLAST	7e-168	591	100	Honey Bee Genome Sequence
Apis	Contig636	gnl|Amel_3.0|GroupUn.4147	MegaBLAST	1e-133	478	100	Honey Bee Genome Sequence
Apis	Contig637	gnl|Amel_4.0|Group2.36	MegaBLAST	0	654	99.7	Honey Bee Genome Sequence
Apis	Contig639	gnl|Amel_4.0|Group4.9	MegaBLAST	2e-117	424	100	Honey Bee Genome Sequence
Apis	Contig640	gnl|Amel_3.0|Group6.2	MegaBLAST	3e-118	428	99.55	Honey Bee Genome Sequence
Apis	Contig641	gnl|Amel_3.0|Group7.25	MegaBLAST	0	775	100	Honey Bee Genome Sequence
Apis	Contig642	gnl|Amel_4.0|Group1.1	MegaBLAST	0	698	99.72	Honey Bee Genome Sequence
Apis	Contig643	gnl|Amel_3.0|GroupUn.508	MegaBLAST	1e-123	444	100	Honey Bee Genome Sequence
Apis	Contig644	gnl|Amel_3.0|GroupUn.621	MegaBLAST	2e-137	492	100	Honey Bee Genome Sequence
Apis	Contig645	gnl|Amel_3.0|Group8.7	MegaBLAST	8e-106	385	100	Honey Bee Genome Sequence
Apis	Contig646	gnl|Amel_3.0|Group7.17	MegaBLAST	1e-158	561	100	Honey Bee Genome Sequence
Apis	Contig648	gnl|Amel_3.0|GroupUn.485	MegaBLAST	1e-127	458	99.16	Honey Bee Genome Sequence
Apis	Contig650	gnl|Amel_3.0|GroupUn.1629	MegaBLAST	6e-131	470	100	Honey Bee Genome Sequence
Apis	Contig652	gnl|Amel_4.0|Group4.23	MegaBLAST	2e-150	533	98.93	Honey Bee Genome Sequence
Apis	Contig653	gnl|Amel_4.0|Group10.37	MegaBLAST	8e-137	488	99.01	Honey Bee Genome Sequence
Apis	Contig654	gnl|Amel_3.0|GroupUn.1165	MegaBLAST	0	654	100	Honey Bee Genome Sequence
Apis	Contig655	gnl|Amel_4.0|Group1.60	MegaBLAST	5e-141	502	100	Honey Bee Genome Sequence
Apis	Contig656	gnl|Amel_3.0|GroupUn.612	MegaBLAST	0	1130	100	Honey Bee Genome Sequence
Apis	Contig657	gnl|Amel_3.0|GroupUn.5300	MegaBLAST	1e-128	462	100	Honey Bee Genome Sequence
Apis	Contig658	gnl|Amel_4.0|Group3.33	MegaBLAST	7e-90	331	98.32	Honey Bee Genome Sequence
Apis	Contig659	gnl|Amel_3.0|GroupUn.866	MegaBLAST	7e-55	216	100	Honey Bee Genome Sequence
Apis	Contig660	gnl|Amel_4.0|Group2.35	MegaBLAST	9e-89	327	100	Honey Bee Genome Sequence
Apis	Contig661	gnl|Amel_3.0|Group6.22	MegaBLAST	2e-132	474	99.59	Honey Bee Genome Sequence
Apis	Contig662	gnl|Amel_3.0|Group9.2	MegaBLAST	0	932	100	Honey Bee Genome Sequence
Apis	Contig663	gnl|Amel_3.0|GroupUn.196	MegaBLAST	9e-92	339	100	Honey Bee Genome Sequence
Apis	Contig664	gnl|Amel_3.0|GroupUn.419	MegaBLAST	2e-126	454	100	Honey Bee Genome Sequence
Apis	Contig665	gnl|Amel_3.0|Group8.21	MegaBLAST	4e-133	476	100	Honey Bee Genome Sequence
Apis	Contig666	gnl|Amel_4.0|Group10.37	MegaBLAST	5e-175	616	100	Honey Bee Genome Sequence
Apis	Contig667	gnl|Amel_4.0|Group5.26	MegaBLAST	3e-172	607	100	Honey Bee Genome Sequence
Apis	Contig668	gnl|Amel_4.0|Group10.45	MegaBLAST	1e-89	331	100	Honey Bee Genome Sequence
Apis	Contig669	gnl|Amel_4.0|Group1.19	MegaBLAST	2e-101	371	100	Honey Bee Genome Sequence
Apis	Contig670	gnl|Amel_3.0|GroupUn.2149	MegaBLAST	4e-103	377	100	Honey Bee Genome Sequence
Apis	Contig672	gnl|Amel_4.0|Group11.5	MegaBLAST	0	934	100	Honey Bee Genome Sequence
Apis	Contig675	gnl|Amel_3.0|Group14.5	MegaBLAST	0	684	99.16	Honey Bee Genome Sequence
Apis	Contig676	gnl|Amel_3.0|Group6.9	MegaBLAST	3e-154	547	100	Honey Bee Genome Sequence
Apis	Contig677	gnl|Amel_3.0|GroupUn.3140	MegaBLAST	2e-162	573	99.37	Honey Bee Genome Sequence
Apis	Contig678	gnl|Amel_3.0|GroupUn.485	MegaBLAST	4e-174	613	99.07	Honey Bee Genome Sequence
Apis	Contig679	gnl|Amel_4.0|Group4.7	MegaBLAST	3e-77	289	100	Honey Bee Genome Sequence
Apis	Contig680	gnl|Amel_3.0|GroupUn.1564	MegaBLAST	1e-109	398	100	Honey Bee Genome Sequence
Apis	Contig681	gnl|Amel_3.0|GroupUn.1417	MegaBLAST	1e-119	432	100	Honey Bee Genome Sequence
Apis	Contig683	gnl|Amel_3.0|GroupUn.621	MegaBLAST	4e-73	276	100	Honey Bee Genome Sequence
Apis	Contig684	gnl|Amel_4.0|Group10.15	MegaBLAST	0	664	100	Honey Bee Genome Sequence
Apis	Contig685	gnl|Amel_4.0|Group2.35	MegaBLAST	0	997	99.61	Honey Bee Genome Sequence
Apis	Contig686	gnl|Amel_3.0|Group9.10	MegaBLAST	2e-148	527	99.63	Honey Bee Genome Sequence
Apis	Contig687	gnl|Amel_4.0|Group4.7	MegaBLAST	0	755	100	Honey Bee Genome Sequence
Apis	Contig688	gnl|Amel_4.0|Group4.15	MegaBLAST	1e-90	333	100	Honey Bee Genome Sequence
Apis	Contig689	gnl|Amel_4.0|Group4.18	MegaBLAST	4e-72	272	100	Honey Bee Genome Sequence
Apis	Contig690	gnl|Amel_4.0|Group1.35	MegaBLAST	1e-148	527	100	Honey Bee Genome Sequence
Apis	Contig691	gnl|Amel_3.0|Group6.9	MegaBLAST	4e-90	333	100	Honey Bee Genome Sequence
Apis	Contig692	gnl|Amel_3.0|GroupUn.1138	MegaBLAST	1e-114	414	99.53	Honey Bee Genome Sequence
Apis	Contig693	gnl|Amel_3.0|GroupUn.6816	MegaBLAST	0	1354	99.85	Honey Bee Genome Sequence
Apis	Contig695	gnl|Amel_3.0|GroupUn.186	MegaBLAST	0	892	99.78	Honey Bee Genome Sequence
Apis	Contig699	gnl|Amel_4.0|Group10.39	MegaBLAST	1e-80	301	100	Honey Bee Genome Sequence
Apis	Contig700	gnl|Amel_4.0|Group10.39	MegaBLAST	4e-133	476	100	Honey Bee Genome Sequence
Apis	Contig701	gnl|Amel_3.0|GroupUn.6859	MegaBLAST	4e-85	315	100	Honey Bee Genome Sequence
Apis	Contig702	gnl|Amel_4.0|Group11.41	MegaBLAST	5e-130	466	99.58	Honey Bee Genome Sequence
Apis	Contig703	gnl|Amel_3.0|Group14.11	MegaBLAST	2e-92	341	100	Honey Bee Genome Sequence
Apis	Contig704	gnl|Amel_4.0|Group10.41	MegaBLAST	2e-164	581	100	Honey Bee Genome Sequence
Apis	Contig705	gnl|Amel_4.0|Group1.54	MegaBLAST	8e-119	428	100	Honey Bee Genome Sequence
Apis	Contig706	gnl|Amel_4.0|Group2.33	MegaBLAST	2e-172	607	99.68	Honey Bee Genome Sequence
Apis	Contig707	gnl|Amel_4.0|Group2.43	MegaBLAST	2e-171	603	99.68	Honey Bee Genome Sequence
Apis	Contig708	gnl|Amel_3.0|Group14.5	MegaBLAST	8e-149	527	100	Honey Bee Genome Sequence
Apis	Contig709	gnl|Amel_3.0|Group9.5	MegaBLAST	0	731	99.73	Honey Bee Genome Sequence
Apis	Contig710	gnl|Amel_3.0|Group7.15	MegaBLAST	0	739	100	Honey Bee Genome Sequence
Apis	Contig711	gnl|Amel_4.0|Group1.2	MegaBLAST	3e-103	377	100	Honey Bee Genome Sequence
Apis	Contig712	gnl|Amel_4.0|Group4.18	MegaBLAST	2e-127	456	100	Honey Bee Genome Sequence
Apis	Contig713	gnl|Amel_4.0|Group4.18	MegaBLAST	0	900	97.26	Honey Bee Genome Sequence
Apis	Contig714	gnl|Amel_3.0|Group7.26	MegaBLAST	2e-159	563	100	Honey Bee Genome Sequence
Apis	Contig715	gnl|Amel_4.0|Group11.5	MegaBLAST	0	676	99.43	Honey Bee Genome Sequence
Apis	Contig717	gnl|Amel_3.0|Group14.11	MegaBLAST	6e-108	392	100	Honey Bee Genome Sequence
Apis	Contig718	gnl|Amel_3.0|Group14.8	MegaBLAST	0	1849	99.89	Honey Bee Genome Sequence
Apis	Contig719	gnl|Amel_4.0|Group11.23	MegaBLAST	1e-129	464	98.54	Honey Bee Genome Sequence
Apis	Contig720	gnl|Amel_4.0|Group10.36	MegaBLAST	1e-150	533	100	Honey Bee Genome Sequence
Apis	Contig721	gnl|Amel_3.0|GroupUn.18	MegaBLAST	0	666	100	Honey Bee Genome Sequence
Apis	Contig723	gnl|Amel_4.0|Group13.9	MegaBLAST	0	692	97.9	Honey Bee Genome Sequence
Apis	Contig724	gnl|Amel_4.0|Group1.60	MegaBLAST	2e-158	559	100	Honey Bee Genome Sequence
Apis	Contig726	gnl|Amel_3.0|Group7.25	MegaBLAST	2e-65	250	100	Honey Bee Genome Sequence
Apis	Contig727	gnl|Amel_3.0|Group14.5	MegaBLAST	6e-174	613	100	Honey Bee Genome Sequence
Apis	Contig728	gnl|Amel_4.0|Group4.22	MegaBLAST	0	747	100	Honey Bee Genome Sequence
Apis	Contig729	gnl|Amel_3.0|Group7.24	MegaBLAST	4e-81	303	100	Honey Bee Genome Sequence
Apis	Contig730	gnl|Amel_3.0|GroupUn.141	MegaBLAST	0	1049	100	Honey Bee Genome Sequence
Apis	Contig731	gnl|Amel_3.0|Group7.15	MegaBLAST	8e-165	581	100	Honey Bee Genome Sequence
Apis	Contig732	gnl|Amel_3.0|GroupUn.5617	MegaBLAST	1e-99	365	98.96	Honey Bee Genome Sequence
Apis	Contig733	gnl|Amel_3.0|Group8.13	MegaBLAST	3e-128	460	99.58	Honey Bee Genome Sequence
Apis	Contig734	gnl|Amel_4.0|Group4.22	MegaBLAST	4e-120	432	99.12	Honey Bee Genome Sequence
Apis	Contig735	gnl|Amel_4.0|Group2.35	MegaBLAST	0	1177	99.67	Honey Bee Genome Sequence
Apis	Contig736	gnl|Amel_4.0|Group4.23	MegaBLAST	7e-115	414	97.82	Honey Bee Genome Sequence
Apis	Contig737	gnl|Amel_4.0|Group11.14	MegaBLAST	2e-93	343	99.44	Honey Bee Genome Sequence
Apis	Contig738	gnl|Amel_4.0|Group15.26	MegaBLAST	0	842	99.78	Honey Bee Genome Sequence
Apis	Contig739	gnl|Amel_4.0|Group2.35	MegaBLAST	0	737	100	Honey Bee Genome Sequence
Apis	Contig740	gnl|Amel_4.0|Group4.23	MegaBLAST	3e-148	525	100	Honey Bee Genome Sequence
Apis	Contig741	gnl|Amel_3.0|Group7.15	MegaBLAST	3e-87	323	100	Honey Bee Genome Sequence
Apis	Contig742	gnl|Amel_4.0|Group16.2	MegaBLAST	1e-147	523	100	Honey Bee Genome Sequence
Apis	Contig744	gnl|Amel_3.0|Group14.4	MegaBLAST	4e-128	460	100	Honey Bee Genome Sequence
Apis	Contig745	gnl|Amel_3.0|GroupUn.125	MegaBLAST	0	787	99.03	Honey Bee Genome Sequence
Apis	Contig746	gnl|Amel_4.0|Group15.34	MegaBLAST	3e-71	270	100	Honey Bee Genome Sequence
Apis	Contig747	gnl|Amel_4.0|Group1.18	MegaBLAST	0	874	99.78	Honey Bee Genome Sequence
Apis	Contig748	gnl|Amel_3.0|Group14.3	MegaBLAST	3e-96	353	98.42	Honey Bee Genome Sequence
Apis	Contig749	gnl|Amel_4.0|Group4.27	MegaBLAST	4e-112	406	100	Honey Bee Genome Sequence
Apis	Contig750	gnl|Amel_3.0|Group7.25	MegaBLAST	2e-152	539	99.29	Honey Bee Genome Sequence
Apis	Contig751	gnl|Amel_4.0|Group4.18	MegaBLAST	0	1215	97.91	Honey Bee Genome Sequence
Apis	Contig752	gnl|Amel_4.0|Group4.23	MegaBLAST	0	648	100	Honey Bee Genome Sequence
Apis	Contig753	gnl|Amel_3.0|GroupUn.234	MegaBLAST	0	747	100	Honey Bee Genome Sequence
Apis	Contig754	gnl|Amel_4.0|Group10.38	MegaBLAST	1e-158	561	100	Honey Bee Genome Sequence
Apis	Contig755	gnl|Amel_4.0|Group15.29	MegaBLAST	2e-138	494	100	Honey Bee Genome Sequence
Apis	Contig756	gnl|Amel_4.0|Group11.39	MegaBLAST	1e-95	351	100	Honey Bee Genome Sequence
Apis	Contig757	gnl|Amel_4.0|Group11.28	MegaBLAST	1e-111	404	100	Honey Bee Genome Sequence
Apis	Contig758	gnl|Amel_3.0|Group6.1	MegaBLAST	4e-72	272	100	Honey Bee Genome Sequence
Apis	Contig759	gnl|Amel_4.0|Group5.25	MegaBLAST	3e-114	412	100	Honey Bee Genome Sequence
Apis	Contig760	gnl|Amel_4.0|Group1.59	MegaBLAST	3e-82	307	100	Honey Bee Genome Sequence
Apis	Contig761	gnl|Amel_4.0|Group15.29	MegaBLAST	2e-79	297	100	Honey Bee Genome Sequence
Apis	Contig766	gnl|Amel_3.0|GroupUn.69	MegaBLAST	1e-134	482	100	Honey Bee Genome Sequence
Apis	Contig769	gnl|Amel_4.0|Group15.29	MegaBLAST	9e-126	452	100	Honey Bee Genome Sequence
Apis	Contig771	gnl|Amel_4.0|Group2.43	MegaBLAST	0	735	100	Honey Bee Genome Sequence
Apis	Contig772	gnl|Amel_4.0|Group5.30	MegaBLAST	0	1320	98.63	Honey Bee Genome Sequence
Apis	Contig773	gnl|Amel_4.0|Group11.5	MegaBLAST	0	1086	99.12	Honey Bee Genome Sequence
Apis	Contig775	gnl|Amel_4.0|Group4.18	MegaBLAST	0	680	99.43	Honey Bee Genome Sequence
Apis	Contig777	gnl|Amel_4.0|Group16.18	MegaBLAST	6e-70	266	100	Honey Bee Genome Sequence
Apis	Contig779	gnl|Amel_4.0|Group10.36	MegaBLAST	1e-71	272	99.29	Honey Bee Genome Sequence
Apis	Contig780	gnl|Amel_4.0|Group2.35	MegaBLAST	0	852	100	Honey Bee Genome Sequence
Apis	Contig781	gnl|Amel_3.0|GroupUn.8825	MegaBLAST	0	696	100	Honey Bee Genome Sequence
Apis	Contig782	gnl|Amel_4.0|Group15.26	MegaBLAST	3e-145	515	99.25	Honey Bee Genome Sequence
Apis	Contig783	gnl|Amel_3.0|GroupUn.186	MegaBLAST	4e-160	565	100	Honey Bee Genome Sequence
Apis	Contig785	gnl|Amel_4.0|Group1.2	MegaBLAST	0	2067	100	Honey Bee Genome Sequence
Apis	Contig786	gnl|Amel_3.0|Group9.3	MegaBLAST	0	650	99.7	Honey Bee Genome Sequence
Apis	Contig787	gnl|Amel_3.0|GroupUn.518	MegaBLAST	3e-109	396	99.51	Honey Bee Genome Sequence
Apis	Contig789	gnl|Amel_3.0|Group14.5	MegaBLAST	1e-88	327	100	Honey Bee Genome Sequence
Apis	Contig790	gnl|Amel_3.0|Group6.14	MegaBLAST	0	987	99.22	Honey Bee Genome Sequence
Apis	Contig792	gnl|Amel_3.0|GroupUn.6730	MegaBLAST	4e-168	593	99.39	Honey Bee Genome Sequence
Apis	Contig794	gnl|Amel_4.0|Group3.25	MegaBLAST	1e-84	315	100	Honey Bee Genome Sequence
Apis	Contig795	gnl|Amel_4.0|Group5.30	MegaBLAST	1e-144	513	100	Honey Bee Genome Sequence
Apis	Contig797	gnl|Amel_4.0|Group10.37	MegaBLAST	2e-116	420	99.59	Honey Bee Genome Sequence
Apis	Contig798	gnl|Amel_4.0|Group5.31	MegaBLAST	0	3302	99.19	Honey Bee Genome Sequence
Apis	Contig800	gnl|Amel_4.0|Group2.37	MegaBLAST	3e-75	283	100	Honey Bee Genome Sequence
Apis	Contig801	gnl|Amel_4.0|Group4.18	MegaBLAST	3e-76	285	100	Honey Bee Genome Sequence
Apis	Contig802	gnl|Amel_3.0|GroupUn.621	MegaBLAST	2e-104	381	100	Honey Bee Genome Sequence
Apis	Contig804	gnl|Amel_4.0|Group4.23	MegaBLAST	0	726	100	Honey Bee Genome Sequence
Apis	Contig806	gnl|Amel_4.0|Group15.29	MegaBLAST	0	714	100	Honey Bee Genome Sequence
Apis	Contig807	gnl|Amel_4.0|Group1.60	MegaBLAST	9e-111	400	100	Honey Bee Genome Sequence
Apis	Contig809	gnl|Amel_3.0|GroupUn.9	MegaBLAST	2e-154	547	100	Honey Bee Genome Sequence
Apis	Contig810	gnl|Amel_3.0|Group14.11	MegaBLAST	5e-65	248	100	Honey Bee Genome Sequence
Apis	Contig811	gnl|Amel_4.0|Group1.7	MegaBLAST	2e-109	396	96.93	Honey Bee Genome Sequence
Apis	Contig812	gnl|Amel_4.0|Group5.12	MegaBLAST	5e-139	496	100	Honey Bee Genome Sequence
Apis	Contig819	gnl|Amel_3.0|GroupUn.1	MegaBLAST	2e-64	246	100	Honey Bee Genome Sequence
Apis	Contig820	gnl|Amel_3.0|GroupUn.3408	MegaBLAST	5e-73	276	94.89	Honey Bee Genome Sequence
Apis	Contig821	gnl|Amel_3.0|Group8.15	MegaBLAST	0	8781	99.67	Honey Bee Genome Sequence
Apis	Contig822	gnl|Amel_4.0|Group4.26	MegaBLAST	1e-166	587	100	Honey Bee Genome Sequence
Apis	Contig825	gnl|Amel_4.0|Group4.18	MegaBLAST	4e-127	456	100	Honey Bee Genome Sequence
Apis	Contig828	gnl|Amel_3.0|GroupUn.26	MegaBLAST	5e-173	609	99.68	Honey Bee Genome Sequence
Apis	Contig829	gnl|Amel_3.0|GroupUn.33	MegaBLAST	5e-157	555	100	Honey Bee Genome Sequence
Apis	Contig830	gnl|Amel_3.0|Group7.15	MegaBLAST	0	743	98.26	Honey Bee Genome Sequence
Apis	Contig835	gnl|Amel_3.0|Group14.8	MegaBLAST	5e-133	476	96.79	Honey Bee Genome Sequence
Apis	Contig844	gnl|Amel_4.0|Group2.38	MegaBLAST	8e-62	238	100	Honey Bee Genome Sequence
Apis	Contig845	gnl|Amel_4.0|Group4.8	MegaBLAST	3e-124	446	100	Honey Bee Genome Sequence
Apis	Contig847	gnl|Amel_4.0|Group4.26	MegaBLAST	0	1356	99.73	Honey Bee Genome Sequence
Apis	Contig858	gnl|Amel_3.0|GroupUn.646	MegaBLAST	8e-88	325	94.76	Honey Bee Genome Sequence
Apis	Contig867	gnl|Amel_4.0|Group11.32	MegaBLAST	0	777	100	Honey Bee Genome Sequence
Apis	Contig877	gnl|Amel_4.0|Group13.4	MegaBLAST	2e-128	460	99.61	Honey Bee Genome Sequence
Apis	Contig883	gnl|Amel_4.0|Group2.20	MegaBLAST	4e-141	503	100	Honey Bee Genome Sequence
Apis	Contig927	gnl|Amel_3.0|GroupUn.105	MegaBLAST	7e-68	258	93.68	Honey Bee Genome Sequence
Apis	Contig928	gnl|Amel_3.0|Group8.15	MegaBLAST	0	1843	99.47	Honey Bee Genome Sequence
Apis	Contig929	gnl|Amel_3.0|GroupUn.105	MegaBLAST	2e-71	270	93.92	Honey Bee Genome Sequence
Apis	Contig946	gnl|Amel_4.0|Group1.59	MegaBLAST	3e-52	206	100	Honey Bee Genome Sequence
Apis	Contig947	gnl|Amel_4.0|Group16.20	MegaBLAST	3e-134	480	100	Honey Bee Genome Sequence
Apis	Contig949	gnl|Amel_4.0|Group1.60	MegaBLAST	4e-59	228	99.16	Honey Bee Genome Sequence
Apis	Contig952	gnl|Amel_4.0|Group2.33	MegaBLAST	8e-115	414	100	Honey Bee Genome Sequence
Apis	Contig953	gnl|Amel_4.0|Group15.35	MegaBLAST	3e-151	535	100	Honey Bee Genome Sequence
Apis	Contig954	gnl|Amel_4.0|Group16.9	MegaBLAST	1e-79	297	100	Honey Bee Genome Sequence
Apis	Contig955	gnl|Amel_4.0|Group1.66	MegaBLAST	7e-93	341	100	Honey Bee Genome Sequence
Apis	Contig956	gnl|Amel_4.0|Group16.20	MegaBLAST	2e-72	274	99.3	Honey Bee Genome Sequence
Apis	Contig957	gnl|Amel_4.0|Group4.18	MegaBLAST	8e-64	244	100	Honey Bee Genome Sequence
Apis	Contig958	gnl|Amel_3.0|Group9.2	MegaBLAST	2e-105	383	99.49	Honey Bee Genome Sequence
Apis	Contig959	gnl|Amel_3.0|GroupUn.141	MegaBLAST	0	646	100	Honey Bee Genome Sequence
Apis	Contig961	gnl|Amel_3.0|Group9.12	MegaBLAST	0	1304	98.84	Honey Bee Genome Sequence
Apis	Contig962	gnl|Amel_4.0|Group10.36	MegaBLAST	5e-75	281	100	Honey Bee Genome Sequence
Apis	Contig964	gnl|Amel_3.0|GroupUn.472	MegaBLAST	0	1134	99.83	Honey Bee Genome Sequence
Apis	Contig965	gnl|Amel_3.0|GroupUn.166	MegaBLAST	2e-90	333	99.42	Honey Bee Genome Sequence
Apis	Contig966	gnl|Amel_4.0|Group5.12	MegaBLAST	8e-146	517	100	Honey Bee Genome Sequence
Apis	Contig967	gnl|Amel_3.0|GroupUn.37	MegaBLAST	2e-73	276	100	Honey Bee Genome Sequence
Apis	Contig969	gnl|Amel_3.0|GroupUn.485	MegaBLAST	6e-87	321	98.82	Honey Bee Genome Sequence
Apis	Contig970	gnl|Amel_3.0|Group7.15	MegaBLAST	5e-164	579	98.7	Honey Bee Genome Sequence
Apis	Contig971	gnl|Amel_4.0|Group10.1	MegaBLAST	9e-48	190	100	Honey Bee Genome Sequence
Apis	Contig972	gnl|Amel_4.0|Group1.54	MegaBLAST	2e-51	202	100	Honey Bee Genome Sequence
Apis	Contig974	gnl|Amel_4.0|Group12.26	MegaBLAST	0	1015	99.43	Honey Bee Genome Sequence
Apis	Contig976	gnl|Amel_3.0|Group7.23	MegaBLAST	1e-135	484	100	Honey Bee Genome Sequence
Apis	Contig977	gnl|Amel_3.0|Group8.29	MegaBLAST	5e-103	375	98.99	Honey Bee Genome Sequence
Apis	Contig979	gnl|Amel_3.0|Group6.12	MegaBLAST	2e-69	264	100	Honey Bee Genome Sequence
Apis	Contig980	gnl|Amel_3.0|GroupUn.250	MegaBLAST	4e-25	115	100	Honey Bee Genome Sequence
Apis	Contig981	gnl|Amel_4.0|Group10.39	MegaBLAST	0	644	99.7	Honey Bee Genome Sequence
Apis	Contig982	gnl|Amel_4.0|Group10.15	MegaBLAST	2e-71	270	100	Honey Bee Genome Sequence
Apis	Contig984	gnl|Amel_3.0|Group7.27	MegaBLAST	5e-144	511	100	Honey Bee Genome Sequence
Apis	Contig985	gnl|Amel_4.0|Group15.21	MegaBLAST	8e-42	170	100	Honey Bee Genome Sequence
Apis	Contig986	gnl|Amel_4.0|Group16.7	MegaBLAST	2e-172	607	99.68	Honey Bee Genome Sequence
Apis	Contig989	gnl|Amel_3.0|GroupUn.425	MegaBLAST	2e-87	323	100	Honey Bee Genome Sequence
Apis	Contig991	gnl|Amel_4.0|Group3.33	MegaBLAST	2e-77	289	100	Honey Bee Genome Sequence
Apis	Contig993	gnl|Amel_4.0|Group4.26	MegaBLAST	5e-32	139	100	Honey Bee Genome Sequence
Apis	Contig994	gnl|Amel_3.0|Group7.19	MegaBLAST	4e-129	462	98.02	Honey Bee Genome Sequence
Apis	Contig995	gnl|Amel_4.0|Group16.18	MegaBLAST	6e-74	278	100	Honey Bee Genome Sequence
Apis	Contig996	gnl|Amel_4.0|Group5.12	MegaBLAST	2e-143	509	100	Honey Bee Genome Sequence
Apis	Contig999	gnl|Amel_3.0|Group7.15	MegaBLAST	9e-49	194	99.02	Honey Bee Genome Sequence
Apis	Contig1000	gnl|Amel_3.0|Group6.5	MegaBLAST	0	737	99.22	Honey Bee Genome Sequence
Apis	Contig1001	gnl|Amel_3.0|GroupUn.319	MegaBLAST	2e-104	381	100	Honey Bee Genome Sequence
Apis	Contig1002	gnl|Amel_4.0|Group1.54	MegaBLAST	0	720	99.73	Honey Bee Genome Sequence
Apis	Contig1003	gnl|Amel_3.0|GroupUn.1310	MegaBLAST	2e-97	357	100	Honey Bee Genome Sequence
Apis	Contig1005	gnl|Amel_4.0|Group11.28	MegaBLAST	4e-72	272	100	Honey Bee Genome Sequence
Apis	Contig1006	gnl|Amel_3.0|Group9.2	MegaBLAST	4e-59	228	100	Honey Bee Genome Sequence
Apis	Contig1009	gnl|Amel_3.0|GroupUn.128	MegaBLAST	6e-38	159	100	Honey Bee Genome Sequence
Apis	Contig1010	gnl|Amel_4.0|Group2.38	MegaBLAST	2e-29	129	100	Honey Bee Genome Sequence
Apis	Contig1013	gnl|Amel_3.0|GroupUn.8419	MegaBLAST	1e-126	454	99.57	Honey Bee Genome Sequence
Apis	Contig1015	gnl|Amel_4.0|Group11.41	MegaBLAST	1e-65	250	100	Honey Bee Genome Sequence
Apis	Contig1017	gnl|Amel_3.0|Group7.15	MegaBLAST	6e-103	375	98.51	Honey Bee Genome Sequence
Apis	Contig1018	gnl|Amel_4.0|Group4.18	MegaBLAST	7e-77	287	99.33	Honey Bee Genome Sequence
Apis	Contig1019	gnl|Amel_3.0|GroupUn.6462	MegaBLAST	1e-34	147	100	Honey Bee Genome Sequence
Apis	Contig1020	gnl|Amel_3.0|Group7.15	MegaBLAST	1e-22	107	100	Honey Bee Genome Sequence
Apis	Contig1021	gnl|Amel_3.0|GroupUn.4029	MegaBLAST	9e-70	264	100	Honey Bee Genome Sequence
Apis	Contig1022	gnl|Amel_4.0|Group10.30	MegaBLAST	1e-161	571	100	Honey Bee Genome Sequence
Apis	Contig1023	gnl|Amel_4.0|Group13.4	MegaBLAST	0	672	99.71	Honey Bee Genome Sequence
Apis	Contig1024	gnl|Amel_3.0|GroupUn.1098	MegaBLAST	2e-48	192	100	Honey Bee Genome Sequence
Apis	Contig1027	gnl|Amel_4.0|Group3.33	MegaBLAST	2e-83	309	100	Honey Bee Genome Sequence
Apis	Contig1029	gnl|Amel_3.0|GroupUn.8825	MegaBLAST	7e-64	244	100	Honey Bee Genome Sequence
Apis	Contig1030	gnl|Amel_3.0|GroupUn.93	MegaBLAST	5e-157	555	100	Honey Bee Genome Sequence
Apis	Contig1032	gnl|Amel_4.0|Group4.23	MegaBLAST	2e-118	426	100	Honey Bee Genome Sequence
Apis	Contig1033	gnl|Amel_4.0|Group12.20	MegaBLAST	6e-91	335	100	Honey Bee Genome Sequence
Apis	Contig1034	gnl|Amel_4.0|Group5.8	MegaBLAST	1e-67	258	100	Honey Bee Genome Sequence
Apis	Contig1035	gnl|Amel_3.0|Group14.4	MegaBLAST	1e-104	381	99.49	Honey Bee Genome Sequence
Apis	Contig1039	gnl|Amel_4.0|Group3.17	MegaBLAST	9e-108	390	100	Honey Bee Genome Sequence
Apis	Contig1040	gnl|Amel_4.0|Group4.22	MegaBLAST	3e-66	252	100	Honey Bee Genome Sequence
Apis	Contig1043	gnl|Amel_4.0|Group2.5	MegaBLAST	0	720	99.74	Honey Bee Genome Sequence
Apis	Contig1044	gnl|Amel_4.0|Group2.35	MegaBLAST	0	779	100	Honey Bee Genome Sequence
Apis	Contig1045	gnl|Amel_4.0|Group10.37	MegaBLAST	2e-64	246	100	Honey Bee Genome Sequence
Apis	Contig1046	gnl|Amel_4.0|Group1.35	MegaBLAST	3e-76	285	100	Honey Bee Genome Sequence
Apis	Contig1049	gnl|Amel_3.0|GroupUn.37	MegaBLAST	1e-56	220	100	Honey Bee Genome Sequence
Apis	Contig1050	gnl|Amel_4.0|Group1.54	MegaBLAST	3e-53	208	100	Honey Bee Genome Sequence
Apis	Contig1051	gnl|Amel_3.0|Group8.17	MegaBLAST	1e-43	176	100	Honey Bee Genome Sequence
Apis	Contig1052	gnl|Amel_3.0|Group9.6	MegaBLAST	1e-55	216	100	Honey Bee Genome Sequence
Apis	Contig1054	gnl|Amel_4.0|Group1.54	MegaBLAST	5e-87	321	100	Honey Bee Genome Sequence
Apis	Contig1055	gnl|Amel_4.0|Group5.33	MegaBLAST	8e-74	278	95.88	Honey Bee Genome Sequence
Apis	Contig1056	gnl|Amel_4.0|Group11.28	MegaBLAST	1e-152	541	100	Honey Bee Genome Sequence
Apis	Contig1059	gnl|Amel_4.0|Group12.6	MegaBLAST	5e-98	359	99.46	Honey Bee Genome Sequence
Apis	Contig1060	gnl|Amel_3.0|Group7.11	MegaBLAST	2e-102	373	100	Honey Bee Genome Sequence
Apis	Contig1061	gnl|Amel_4.0|Group2.38	MegaBLAST	3e-104	379	99.49	Honey Bee Genome Sequence
Apis	Contig1063	gnl|Amel_4.0|Group4.23	MegaBLAST	9e-89	327	100	Honey Bee Genome Sequence
Apis	Contig1065	gnl|Amel_3.0|GroupUn.67	MegaBLAST	3e-158	559	99.65	Honey Bee Genome Sequence
Apis	Contig1066	gnl|Amel_4.0|Group5.22	MegaBLAST	6e-30	131	100	Honey Bee Genome Sequence
Apis	Contig1067	gnl|Amel_4.0|Group1.54	MegaBLAST	2e-83	309	100	Honey Bee Genome Sequence
Apis	Contig1068	gnl|Amel_4.0|Group4.22	MegaBLAST	2e-109	396	100	Honey Bee Genome Sequence
Apis	Contig1071	gnl|Amel_4.0|Group13.20	MegaBLAST	2e-115	416	100	Honey Bee Genome Sequence
Apis	Contig1072	gnl|Amel_4.0|Group5.13	MegaBLAST	5e-49	194	100	Honey Bee Genome Sequence
Apis	Contig1073	gnl|Amel_4.0|Group5.22	MegaBLAST	4e-179	628	98.65	Honey Bee Genome Sequence
Apis	Contig1074	gnl|Amel_3.0|GroupUn.83	MegaBLAST	1e-84	313	100	Honey Bee Genome Sequence
Apis	Contig1075	gnl|Amel_4.0|Group1.66	MegaBLAST	2e-77	291	100	Honey Bee Genome Sequence
Apis	Contig1077	gnl|Amel_4.0|Group5.31	MegaBLAST	9e-64	244	100	Honey Bee Genome Sequence
Apis	Contig1078	gnl|Amel_3.0|Group7.15	MegaBLAST	9e-54	210	100	Honey Bee Genome Sequence
Apis	Contig1079	gnl|Amel_3.0|GroupUn.83	MegaBLAST	0	724	100	Honey Bee Genome Sequence
Apis	Contig1080	gnl|Amel_3.0|GroupUn.7711	MegaBLAST	2e-85	317	100	Honey Bee Genome Sequence
Apis	Contig1083	gnl|Amel_4.0|Group2.37	MegaBLAST	8e-115	414	99.53	Honey Bee Genome Sequence
Apis	Contig1084	gnl|Amel_3.0|GroupUn.1607	MegaBLAST	0	680	100	Honey Bee Genome Sequence
Apis	Contig1088	gnl|Amel_3.0|Group9.2	MegaBLAST	1e-55	216	100	Honey Bee Genome Sequence
Apis	Contig1091	gnl|Amel_4.0|Group5.33	MegaBLAST	1e-88	327	98.31	Honey Bee Genome Sequence
Apis	Contig1092	gnl|Amel_3.0|Group8.9	MegaBLAST	2e-61	236	100	Honey Bee Genome Sequence
Apis	Contig1093	gnl|Amel_3.0|Group14.4	MegaBLAST	7e-62	238	100	Honey Bee Genome Sequence
Apis	Contig1094	gnl|Amel_3.0|Group7.25	MegaBLAST	4e-36	153	100	Honey Bee Genome Sequence
Apis	Contig1098	gnl|Amel_4.0|Group4.23	MegaBLAST	2e-122	440	99.56	Honey Bee Genome Sequence
Apis	Contig1099	gnl|Amel_3.0|GroupUn.175	MegaBLAST	2e-71	270	100	Honey Bee Genome Sequence
Apis	Contig1100	gnl|Amel_3.0|GroupUn.40	MegaBLAST	2e-143	509	100	Honey Bee Genome Sequence
Apis	Contig1102	gnl|Amel_3.0|Group7.15	MegaBLAST	8e-42	170	100	Honey Bee Genome Sequence
Apis	Contig1104	gnl|Amel_4.0|Group5.22	MegaBLAST	3e-120	432	99.55	Honey Bee Genome Sequence
Apis	Contig1105	gnl|Amel_3.0|GroupUn.446	MegaBLAST	2e-128	460	100	Honey Bee Genome Sequence
Apis	Contig1106	gnl|Amel_4.0|Group15.29	MegaBLAST	3e-46	186	100	Honey Bee Genome Sequence
Apis	Contig1107	gnl|Amel_4.0|Group5.12	MegaBLAST	4e-67	256	100	Honey Bee Genome Sequence
Apis	Contig1109	gnl|Amel_4.0|Group4.23	MegaBLAST	0	823	99.3	Honey Bee Genome Sequence
Apis	Contig1110	gnl|Amel_4.0|Group4.23	MegaBLAST	6e-86	319	99.4	Honey Bee Genome Sequence
Apis	Contig1113	gnl|Amel_4.0|Group13.10	MegaBLAST	0	809	99.52	Honey Bee Genome Sequence
Apis	Contig1114	gnl|Amel_3.0|GroupUn.1607	MegaBLAST	3e-112	406	100	Honey Bee Genome Sequence
Apis	Contig1116	gnl|Amel_4.0|Group2.43	MegaBLAST	7e-71	268	100	Honey Bee Genome Sequence
Apis	Contig1117	gnl|Amel_3.0|Group9.2	MegaBLAST	2e-151	537	100	Honey Bee Genome Sequence
Apis	Contig1118	gnl|Amel_4.0|Group4.26	MegaBLAST	1e-79	297	100	Honey Bee Genome Sequence
Apis	Contig1119	gnl|Amel_3.0|GroupUn.6	MegaBLAST	2e-138	494	100	Honey Bee Genome Sequence
Apis	Contig1122	gnl|Amel_3.0|GroupUn.97	MegaBLAST	1e-103	377	100	Honey Bee Genome Sequence
Apis	Contig1123	gnl|Amel_3.0|GroupUn.612	MegaBLAST	1e-160	567	100	Honey Bee Genome Sequence
Apis	Contig1124	gnl|Amel_3.0|GroupUn.15	MegaBLAST	1e-81	303	99.36	Honey Bee Genome Sequence
Apis	Contig1125	gnl|Amel_3.0|GroupUn.57	MegaBLAST	1e-88	327	100	Honey Bee Genome Sequence
Apis	Contig1127	gnl|Amel_3.0|Group8.19	MegaBLAST	1e-71	272	100	Honey Bee Genome Sequence
Apis	Contig1128	gnl|Amel_3.0|GroupUn.5770	MegaBLAST	2e-67	256	100	Honey Bee Genome Sequence
Apis	Contig1130	gnl|Amel_4.0|Group2.43	MegaBLAST	3e-74	279	99.31	Honey Bee Genome Sequence
Apis	Contig1131	gnl|Amel_4.0|Group16.20	MegaBLAST	3e-39	163	100	Honey Bee Genome Sequence
Apis	Contig1132	gnl|Amel_3.0|Group8.21	MegaBLAST	6e-49	194	100	Honey Bee Genome Sequence
Apis	Contig1134	gnl|Amel_3.0|GroupUn.16	MegaBLAST	3e-53	208	100	Honey Bee Genome Sequence
Apis	Contig1135	gnl|Amel_4.0|Group1.65	MegaBLAST	0	648	100	Honey Bee Genome Sequence
Apis	Contig1141	gnl|Amel_4.0|Group4.18	MegaBLAST	1e-128	460	100	Honey Bee Genome Sequence
Apis	Contig1143	gnl|Amel_4.0|Group3.18	MegaBLAST	1e-111	404	100	Honey Bee Genome Sequence
Apis	Contig1145	gnl|Amel_3.0|GroupUn.294	MegaBLAST	9e-54	210	100	Honey Bee Genome Sequence
Apis	Contig1147	gnl|Amel_4.0|Group3.25	MegaBLAST	9e-23	107	100	Honey Bee Genome Sequence
Apis	Contig1148	gnl|Amel_3.0|Group9.4	MegaBLAST	4e-35	149	100	Honey Bee Genome Sequence
Apis	Contig1149	gnl|Amel_3.0|GroupUn.70	MegaBLAST	3e-86	319	100	Honey Bee Genome Sequence
Apis	Contig1151	gnl|Amel_4.0|Group12.6	MegaBLAST	2e-48	192	99.02	Honey Bee Genome Sequence
Apis	Contig1153	gnl|Amel_3.0|Group7.1	MegaBLAST	1e-109	396	100	Honey Bee Genome Sequence
Apis	Contig1155	gnl|Amel_3.0|Group9.15	MegaBLAST	2e-77	289	100	Honey Bee Genome Sequence
Apis	Contig1158	gnl|Amel_3.0|GroupUn.91	MegaBLAST	3e-71	270	100	Honey Bee Genome Sequence
Apis	Contig1162	gnl|Amel_4.0|Group5.33	MegaBLAST	8e-24	111	100	Honey Bee Genome Sequence
Apis	Contig1166	gnl|Amel_3.0|Group14.3	MegaBLAST	8e-67	254	100	Honey Bee Genome Sequence
Apis	Contig1167	gnl|Amel_4.0|Group3.17	MegaBLAST	6e-120	432	100	Honey Bee Genome Sequence
Apis	Contig1168	gnl|Amel_4.0|Group10.37	MegaBLAST	4e-108	392	99.5	Honey Bee Genome Sequence
Apis	Contig1170	gnl|Amel_3.0|GroupUn.12	MegaBLAST	2e-62	240	100	Honey Bee Genome Sequence
Apis	Contig1171	gnl|Amel_4.0|Group11.41	MegaBLAST	5e-43	174	98.91	Honey Bee Genome Sequence
Apis	Contig1172	gnl|Amel_3.0|GroupUn.48	MegaBLAST	2e-70	266	100	Honey Bee Genome Sequence
Apis	Contig1173	gnl|Amel_4.0|Group5.12	MegaBLAST	8e-118	424	99.58	Honey Bee Genome Sequence
Apis	Contig1177	gnl|Amel_4.0|Group4.23	MegaBLAST	8e-105	381	99.49	Honey Bee Genome Sequence
Apis	Contig1179	gnl|Amel_3.0|Group7.23	MegaBLAST	4e-56	218	100	Honey Bee Genome Sequence
Apis	Contig1181	gnl|Amel_3.0|Group7.15	MegaBLAST	4e-59	228	100	Honey Bee Genome Sequence
Apis	Contig1182	gnl|Amel_3.0|GroupUn.336	MegaBLAST	4e-60	232	100	Honey Bee Genome Sequence
Apis	Contig1183	gnl|Amel_3.0|GroupUn.401	MegaBLAST	2e-90	333	100	Honey Bee Genome Sequence
Apis	Contig1184	gnl|Amel_4.0|Group4.18	MegaBLAST	2e-109	396	100	Honey Bee Genome Sequence
Apis	Contig1185	gnl|Amel_4.0|Group16.20	MegaBLAST	7e-115	414	100	Honey Bee Genome Sequence
Apis	Contig1186	gnl|Amel_3.0|GroupUn.7711	MegaBLAST	6e-112	404	100	Honey Bee Genome Sequence
Apis	Contig1187	gnl|Amel_4.0|Group5.13	MegaBLAST	6e-55	214	100	Honey Bee Genome Sequence
Apis	Contig1189	gnl|Amel_3.0|Group9.12	MegaBLAST	3e-92	339	98.88	Honey Bee Genome Sequence
Apis	Contig1190	gnl|Amel_4.0|Group11.31	MegaBLAST	1e-47	190	100	Honey Bee Genome Sequence
Apis	Contig1194	gnl|Amel_4.0|Group11.31	MegaBLAST	4e-105	383	99.49	Honey Bee Genome Sequence
Apis	Contig1195	gnl|Amel_4.0|Group1.60	MegaBLAST	4e-59	228	100	Honey Bee Genome Sequence
Apis	Contig1196	gnl|Amel_3.0|Group14.4	MegaBLAST	0	712	98.54	Honey Bee Genome Sequence
Apis	Contig1197	gnl|Amel_4.0|Group1.59	MegaBLAST	8e-146	517	100	Honey Bee Genome Sequence
Apis	Contig1198	gnl|Amel_4.0|Group1.11	MegaBLAST	9e-51	200	100	Honey Bee Genome Sequence
Apis	Contig1199	gnl|Amel_3.0|Group14.3	MegaBLAST	1e-116	420	100	Honey Bee Genome Sequence
Apis	Contig1200	gnl|Amel_3.0|GroupUn.141	MegaBLAST	2e-46	186	100	Honey Bee Genome Sequence
Apis	Contig1201	gnl|Amel_4.0|Group12.20	MegaBLAST	1e-25	117	100	Honey Bee Genome Sequence
Apis	Contig1203	gnl|Amel_3.0|GroupUn.13	MegaBLAST	1e-62	240	100	Honey Bee Genome Sequence
Apis	Contig1204	gnl|Amel_4.0|Group11.28	MegaBLAST	5e-41	168	98.88	Honey Bee Genome Sequence
Apis	Contig1205	gnl|Amel_3.0|GroupUn.706	MegaBLAST	6e-44	178	100	Honey Bee Genome Sequence
Apis	Contig1206	gnl|Amel_4.0|Group1.65	MegaBLAST	1e-155	551	99.65	Honey Bee Genome Sequence
Apis	Contig1207	gnl|Amel_3.0|GroupUn.18	MegaBLAST	0	668	100	Honey Bee Genome Sequence
Apis	Contig1208	gnl|Amel_3.0|Group7.11	MegaBLAST	2e-61	236	100	Honey Bee Genome Sequence
Apis	Contig1209	gnl|Amel_4.0|Group4.7	MegaBLAST	4e-126	452	100	Honey Bee Genome Sequence
Apis	Contig1211	gnl|Amel_4.0|Group1.61	MegaBLAST	1e-103	377	100	Honey Bee Genome Sequence
Apis	Contig1212	gnl|Amel_4.0|Group2.5	MegaBLAST	9e-70	264	100	Honey Bee Genome Sequence
Apis	Contig1214	gnl|Amel_4.0|Group1.60	MegaBLAST	3e-70	266	99.28	Honey Bee Genome Sequence
Apis	Contig1215	gnl|Amel_4.0|Group3.33	MegaBLAST	4e-126	452	98.36	Honey Bee Genome Sequence
Apis	Contig1216	gnl|Amel_4.0|Group4.13	MegaBLAST	3e-69	262	100	Honey Bee Genome Sequence
Apis	Contig1217	gnl|Amel_4.0|Group10.29	MegaBLAST	0	811	100	Honey Bee Genome Sequence
Apis	Contig1218	gnl|Amel_4.0|Group2.38	MegaBLAST	2e-47	190	100	Honey Bee Genome Sequence
Apis	Contig1219	gnl|Amel_4.0|Group1.80	MegaBLAST	1e-49	196	100	Honey Bee Genome Sequence
Apis	Contig1220	gnl|Amel_3.0|GroupUn.3812	MegaBLAST	3e-66	252	100	Honey Bee Genome Sequence
Apis	Contig1224	gnl|Amel_4.0|Group1.60	MegaBLAST	1e-68	260	100	Honey Bee Genome Sequence
Apis	Contig1225	gnl|Amel_4.0|Group2.5	MegaBLAST	1e-128	460	100	Honey Bee Genome Sequence
Apis	Contig1226	gnl|Amel_3.0|Group7.15	MegaBLAST	0	840	100	Honey Bee Genome Sequence
Apis	Contig1227	gnl|Amel_4.0|Group13.10	MegaBLAST	8e-143	507	99.24	Honey Bee Genome Sequence
Apis	Contig1228	gnl|Amel_3.0|Group14.4	MegaBLAST	5e-166	585	100	Honey Bee Genome Sequence
Apis	Contig1229	gnl|Amel_3.0|Group8.8	MegaBLAST	4e-93	343	100	Honey Bee Genome Sequence
Apis	Contig1230	gnl|Amel_4.0|Group16.20	MegaBLAST	3e-60	232	100	Honey Bee Genome Sequence
Apis	Contig1231	gnl|Amel_3.0|GroupUn.2068	MegaBLAST	6e-34	145	100	Honey Bee Genome Sequence
Apis	Contig1232	gnl|Amel_3.0|GroupUn.1311	MegaBLAST	4e-63	242	99.21	Honey Bee Genome Sequence
Apis	Contig1233	gnl|Amel_3.0|Group14.5	MegaBLAST	1e-94	347	100	Honey Bee Genome Sequence
Apis	Contig1234	gnl|Amel_3.0|GroupUn.105	MegaBLAST	8e-90	331	93.13	Honey Bee Genome Sequence
Apis	Contig1235	gnl|Amel_4.0|Group12.26	MegaBLAST	8e-115	414	100	Honey Bee Genome Sequence
Apis	Contig1236	gnl|Amel_4.0|Group4.18	MegaBLAST	1e-62	240	98.45	Honey Bee Genome Sequence
Apis	Contig1237	gnl|Amel_4.0|Group15.34	MegaBLAST	7e-106	385	99.01	Honey Bee Genome Sequence
Apis	Contig1238	gnl|Amel_4.0|Group4.23	MegaBLAST	7e-96	351	97.93	Honey Bee Genome Sequence
Apis	Contig1240	gnl|Amel_3.0|Group9.8	MegaBLAST	2e-122	440	99.56	Honey Bee Genome Sequence
Apis	Contig1241	gnl|Amel_4.0|Group2.43	MegaBLAST	8e-51	200	100	Honey Bee Genome Sequence
Apis	Contig1242	gnl|Amel_3.0|Group7.19	MegaBLAST	1e-75	283	100	Honey Bee Genome Sequence
Apis	Contig1243	gnl|Amel_4.0|Group1.60	MegaBLAST	3e-90	333	99.42	Honey Bee Genome Sequence
Apis	Contig1245	gnl|Amel_3.0|Group7.15	MegaBLAST	0	650	99.4	Honey Bee Genome Sequence
Apis	Contig1246	gnl|Amel_3.0|Group14.11	MegaBLAST	1e-53	210	100	Honey Bee Genome Sequence
Apis	Contig1247	gnl|Amel_4.0|Group13.9	MegaBLAST	8e-64	244	100	Honey Bee Genome Sequence
Apis	Contig1248	gnl|Amel_4.0|Group3.26	MegaBLAST	4e-75	281	98.05	Honey Bee Genome Sequence
Apis	Contig1249	gnl|Amel_4.0|Group3.33	MegaBLAST	3e-111	402	99.14	Honey Bee Genome Sequence
Apis	Contig1250	gnl|Amel_3.0|GroupUn.570	MegaBLAST	2e-64	246	100	Honey Bee Genome Sequence
Apis	Contig1251	gnl|Amel_4.0|Group4.15	MegaBLAST	3e-56	220	100	Honey Bee Genome Sequence
Apis	Contig1252	gnl|Amel_4.0|Group1.57	MegaBLAST	3e-162	573	100	Honey Bee Genome Sequence
Apis	Contig1253	gnl|Amel_3.0|GroupUn.37	MegaBLAST	8e-33	141	100	Honey Bee Genome Sequence
Apis	Contig1254	gnl|Amel_3.0|GroupUn.24	MegaBLAST	9e-70	264	100	Honey Bee Genome Sequence
Apis	Contig1255	gnl|Amel_4.0|Group5.20	MegaBLAST	1e-113	410	100	Honey Bee Genome Sequence
Apis	Contig1256	gnl|Amel_3.0|Group7.15	MegaBLAST	5e-103	375	99.48	Honey Bee Genome Sequence
Apis	Contig1257	gnl|Amel_3.0|GroupUn.18	MegaBLAST	1e-131	470	99.59	Honey Bee Genome Sequence
Apis	Contig1258	gnl|Amel_4.0|Group4.23	MegaBLAST	7e-69	262	100	Honey Bee Genome Sequence
Apis	Contig1259	gnl|Amel_4.0|Group3.25	MegaBLAST	7e-61	234	100	Honey Bee Genome Sequence
Apis	Contig1260	gnl|Amel_3.0|Group14.1	MegaBLAST	0	656	100	Honey Bee Genome Sequence
Apis	Contig1262	gnl|Amel_3.0|Group8.19	MegaBLAST	8e-39	161	100	Honey Bee Genome Sequence
Apis	Contig1263	gnl|Amel_4.0|Group1.35	MegaBLAST	0	882	100	Honey Bee Genome Sequence
Apis	Contig1264	gnl|Amel_4.0|Group1.19	MegaBLAST	1e-68	260	100	Honey Bee Genome Sequence
Apis	Contig1265	gnl|Amel_3.0|Group6.5	MegaBLAST	8e-97	355	98.93	Honey Bee Genome Sequence
Apis	Contig1266	gnl|Amel_3.0|GroupUn.1286	MegaBLAST	2e-99	363	100	Honey Bee Genome Sequence
Apis	Contig1267	gnl|Amel_3.0|GroupUn.24	MegaBLAST	4e-56	218	100	Honey Bee Genome Sequence
Apis	Contig1269	gnl|Amel_3.0|Group6.27	MegaBLAST	4e-56	218	100	Honey Bee Genome Sequence
Apis	Contig1270	gnl|Amel_3.0|Group7.15	MegaBLAST	5e-166	585	99.02	Honey Bee Genome Sequence
Apis	Contig1272	gnl|Amel_3.0|GroupUn.436	MegaBLAST	5e-73	276	100	Honey Bee Genome Sequence
Apis	Contig1273	gnl|Amel_3.0|Group14.12	MegaBLAST	1e-122	440	100	Honey Bee Genome Sequence
Apis	Contig1275	gnl|Amel_4.0|Group4.13	MegaBLAST	1e-115	418	99.09	Honey Bee Genome Sequence
Apis	Contig1276	gnl|Amel_4.0|Group11.5	MegaBLAST	1e-72	274	100	Honey Bee Genome Sequence
Apis	Contig1277	gnl|Amel_3.0|Group7.27	MegaBLAST	2e-127	456	100	Honey Bee Genome Sequence
Apis	Contig1278	gnl|Amel_4.0|Group4.23	MegaBLAST	3e-85	315	99.39	Honey Bee Genome Sequence
Apis	Contig1281	gnl|Amel_3.0|Group9.6	MegaBLAST	1e-87	323	100	Honey Bee Genome Sequence
Apis	Contig1282	gnl|Amel_3.0|GroupUn.1098	MegaBLAST	0	735	99.76	Honey Bee Genome Sequence
Apis	Contig1283	gnl|Amel_4.0|Group4.23	MegaBLAST	7e-52	204	99.07	Honey Bee Genome Sequence
Apis	Contig1284	gnl|Amel_4.0|Group10.38	MegaBLAST	2e-109	396	100	Honey Bee Genome Sequence
Apis	Contig1285	gnl|Amel_4.0|Group16.20	MegaBLAST	2e-61	236	100	Honey Bee Genome Sequence
Apis	Contig1286	gnl|Amel_4.0|Group4.23	MegaBLAST	3e-136	486	100	Honey Bee Genome Sequence
Apis	Contig1287	gnl|Amel_4.0|Group1.65	MegaBLAST	0	797	100	Honey Bee Genome Sequence
Apis	Contig1288	gnl|Amel_3.0|Group9.12	MegaBLAST	6e-58	224	100	Honey Bee Genome Sequence
Apis	Contig1290	gnl|Amel_4.0|Group11.5	MegaBLAST	6e-106	385	98.54	Honey Bee Genome Sequence
Apis	Contig1291	gnl|Amel_4.0|Group4.18	MegaBLAST	0	712	99.72	Honey Bee Genome Sequence
Apis	Contig1292	gnl|Amel_4.0|Group5.33	MegaBLAST	6e-112	404	99.52	Honey Bee Genome Sequence
Apis	Contig1293	gnl|Amel_3.0|GroupUn.260	MegaBLAST	1e-62	240	100	Honey Bee Genome Sequence
Apis	Contig1295	gnl|Amel_4.0|Group10.39	MegaBLAST	7e-80	297	100	Honey Bee Genome Sequence
Apis	Contig1296	gnl|Amel_4.0|Group11.5	MegaBLAST	0	936	99.58	Honey Bee Genome Sequence
Apis	Contig1298	gnl|Amel_4.0|Group4.18	MegaBLAST	6e-82	305	99.37	Honey Bee Genome Sequence
Apis	Contig1299	gnl|Amel_4.0|Group4.8	MegaBLAST	8e-93	341	100	Honey Bee Genome Sequence
Apis	Contig1300	gnl|Amel_3.0|GroupUn.4	MegaBLAST	2e-121	436	100	Honey Bee Genome Sequence
Apis	Contig1301	gnl|Amel_3.0|Group7.15	MegaBLAST	1e-122	440	100	Honey Bee Genome Sequence
Apis	Contig1302	gnl|Amel_4.0|Group1.65	MegaBLAST	2e-80	299	100	Honey Bee Genome Sequence
Apis	Contig1304	gnl|Amel_4.0|Group10.36	MegaBLAST	8e-51	200	100	Honey Bee Genome Sequence
Apis	Contig1305	gnl|Amel_3.0|Group6.5	MegaBLAST	5e-78	291	99.34	Honey Bee Genome Sequence
Apis	Contig1306	gnl|Amel_4.0|Group4.18	MegaBLAST	2e-133	476	99.59	Honey Bee Genome Sequence
Apis	Contig1308	gnl|Amel_3.0|GroupUn.57	MegaBLAST	8e-103	375	100	Honey Bee Genome Sequence
Apis	Contig1309	gnl|Amel_3.0|Group7.15	MegaBLAST	2e-57	222	100	Honey Bee Genome Sequence
Apis	Contig1311	gnl|Amel_4.0|Group1.60	MegaBLAST	5e-65	248	99.22	Honey Bee Genome Sequence
Apis	Contig1312	gnl|Amel_4.0|Group2.38	MegaBLAST	3e-112	406	100	Honey Bee Genome Sequence
Apis	Contig1313	gnl|Amel_4.0|Group15.34	MegaBLAST	4e-51	202	99.06	Honey Bee Genome Sequence
Apis	Contig1314	gnl|Amel_3.0|GroupUn.981	MegaBLAST	4e-74	279	98.66	Honey Bee Genome Sequence
Apis	Contig1315	gnl|Amel_4.0|Group11.31	MegaBLAST	2e-97	357	100	Honey Bee Genome Sequence
Apis	Contig1316	gnl|Amel_4.0|Group15.34	MegaBLAST	6e-131	468	99.58	Honey Bee Genome Sequence
Apis	Contig1317	gnl|Amel_4.0|Group1.6	MegaBLAST	2e-99	363	99.47	Honey Bee Genome Sequence
Apis	Contig1318	gnl|Amel_3.0|Group14.5	MegaBLAST	3e-53	208	100	Honey Bee Genome Sequence
Apis	Contig1319	gnl|Amel_3.0|Group9.2	MegaBLAST	2e-39	163	100	Honey Bee Genome Sequence
Apis	Contig1320	gnl|Amel_4.0|Group4.7	MegaBLAST	2e-91	337	100	Honey Bee Genome Sequence
Apis	Contig1321	gnl|Amel_4.0|Group16.20	MegaBLAST	6e-24	111	100	Honey Bee Genome Sequence
Apis	Contig1322	gnl|Amel_4.0|Group16.20	MegaBLAST	3e-124	446	100	Honey Bee Genome Sequence
Apis	Contig1323	gnl|Amel_3.0|GroupUn.246	MegaBLAST	2e-75	283	100	Honey Bee Genome Sequence
Apis	Contig1325	gnl|Amel_3.0|GroupUn.6	MegaBLAST	2e-54	212	100	Honey Bee Genome Sequence
Apis	Contig1326	gnl|Amel_4.0|Group10.39	MegaBLAST	2e-59	230	100	Honey Bee Genome Sequence
Apis	Contig1327	gnl|Amel_3.0|GroupUn.8846	MegaBLAST	0	729	96.1	Honey Bee Genome Sequence
Apis	Contig1328	gnl|Amel_3.0|GroupUn.9	MegaBLAST	1e-35	151	100	Honey Bee Genome Sequence
Apis	Contig1329	gnl|Amel_4.0|Group13.10	MegaBLAST	9e-54	210	100	Honey Bee Genome Sequence
Apis	Contig1330	gnl|Amel_4.0|Group1.1	MegaBLAST	2e-82	307	100	Honey Bee Genome Sequence
Apis	Contig1331	gnl|Amel_3.0|Group14.10	MegaBLAST	4e-117	422	100	Honey Bee Genome Sequence
Apis	Contig1332	gnl|Amel_4.0|Group1.23	MegaBLAST	3e-143	509	100	Honey Bee Genome Sequence
Apis	Contig1333	gnl|Amel_3.0|Group7.26	MegaBLAST	2e-90	333	100	Honey Bee Genome Sequence
Apis	Contig1334	gnl|Amel_4.0|Group3.25	MegaBLAST	6e-72	272	100	Honey Bee Genome Sequence
Apis	Contig1336	gnl|Amel_3.0|GroupUn.111	MegaBLAST	8e-127	454	100	Honey Bee Genome Sequence
Apis	Contig1337	gnl|Amel_4.0|Group2.38	MegaBLAST	5e-52	204	100	Honey Bee Genome Sequence
Apis	Contig1338	gnl|Amel_3.0|Group14.11	MegaBLAST	3e-63	242	100	Honey Bee Genome Sequence
Apis	Contig1339	gnl|Amel_4.0|Group4.18	MegaBLAST	4e-56	218	100	Honey Bee Genome Sequence
Apis	Contig1340	gnl|Amel_3.0|Group7.25	MegaBLAST	2e-75	283	100	Honey Bee Genome Sequence
Apis	Contig1341	gnl|Amel_4.0|Group1.82	MegaBLAST	3e-91	337	100	Honey Bee Genome Sequence
Apis	Contig1342	gnl|Amel_3.0|Group7.15	MegaBLAST	1e-68	260	99.26	Honey Bee Genome Sequence
Apis	Contig1344	gnl|Amel_3.0|Group9.2	MegaBLAST	3e-53	208	100	Honey Bee Genome Sequence
Apis	Contig1346	gnl|Amel_3.0|GroupUn.257	MegaBLAST	1e-52	206	100	Honey Bee Genome Sequence
Apis	Contig1347	gnl|Amel_4.0|Group11.31	MegaBLAST	2e-121	436	99.12	Honey Bee Genome Sequence
Apis	Contig1348	gnl|Amel_3.0|GroupUn.18	MegaBLAST	5e-69	262	100	Honey Bee Genome Sequence
Apis	Contig1350	gnl|Amel_3.0|GroupUn.111	MegaBLAST	5e-52	204	100	Honey Bee Genome Sequence
Apis	Contig1351	gnl|Amel_4.0|Group4.15	MegaBLAST	1e-116	420	100	Honey Bee Genome Sequence
Apis	Contig1352	gnl|Amel_3.0|GroupUn.8825	MegaBLAST	2e-64	246	100	Honey Bee Genome Sequence
Apis	Contig1353	gnl|Amel_3.0|Group6.33	MegaBLAST	5e-49	194	99.02	Honey Bee Genome Sequence
Apis	Contig1354	gnl|Amel_4.0|Group15.29	MegaBLAST	9e-54	210	100	Honey Bee Genome Sequence
Apis	Contig1356	gnl|Amel_4.0|Group11.5	MegaBLAST	3e-104	379	99.49	Honey Bee Genome Sequence
Apis	Contig1357	gnl|Amel_4.0|Group1.60	MegaBLAST	2e-64	246	100	Honey Bee Genome Sequence
Apis	Contig1358	gnl|Amel_4.0|Group15.29	MegaBLAST	3e-104	379	100	Honey Bee Genome Sequence
Apis	Contig1360	gnl|Amel_4.0|Group13.7	MegaBLAST	1e-138	494	100	Honey Bee Genome Sequence
Apis	Contig1362	gnl|Amel_3.0|GroupUn.67	MegaBLAST	6e-71	268	100	Honey Bee Genome Sequence
Apis	Contig1363	gnl|Amel_4.0|Group4.23	MegaBLAST	2e-52	206	100	Honey Bee Genome Sequence
Apis	Contig1364	gnl|Amel_3.0|Group7.15	MegaBLAST	1e-46	186	98.98	Honey Bee Genome Sequence
Apis	Contig1366	gnl|Amel_4.0|Group2.38	MegaBLAST	0	783	99.5	Honey Bee Genome Sequence
Apis	Contig1367	gnl|Amel_4.0|Group10.39	MegaBLAST	0	710	99.72	Honey Bee Genome Sequence
Apis	Contig1369	gnl|Amel_4.0|Group2.43	MegaBLAST	6e-157	555	100	Honey Bee Genome Sequence
Apis	Contig1370	gnl|Amel_4.0|Group13.10	MegaBLAST	2e-75	283	100	Honey Bee Genome Sequence
Apis	Contig1371	gnl|Amel_4.0|Group2.37	MegaBLAST	1e-44	180	100	Honey Bee Genome Sequence
Apis	Contig1372	gnl|Amel_4.0|Group15.33	MegaBLAST	1e-122	440	100	Honey Bee Genome Sequence
Apis	Contig1373	gnl|Amel_4.0|Group15.28	MegaBLAST	8e-51	200	100	Honey Bee Genome Sequence
Apis	Contig1374	gnl|Amel_4.0|Group15.21	MegaBLAST	2e-171	603	100	Honey Bee Genome Sequence
Apis	Contig1375	gnl|Amel_4.0|Group4.23	MegaBLAST	3e-60	232	100	Honey Bee Genome Sequence
Apis	Contig1377	gnl|Amel_4.0|Group11.5	MegaBLAST	2e-54	212	100	Honey Bee Genome Sequence
Apis	Contig1378	gnl|Amel_4.0|Group4.23	MegaBLAST	0	785	100	Honey Bee Genome Sequence
Apis	Contig1379	gnl|Amel_4.0|Group4.18	MegaBLAST	7e-96	351	100	Honey Bee Genome Sequence
Apis	Contig1380	gnl|Amel_4.0|Group5.33	MegaBLAST	3e-50	198	100	Honey Bee Genome Sequence
Apis	Contig1381	gnl|Amel_4.0|Group1.75	MegaBLAST	5e-48	192	100	Honey Bee Genome Sequence
Apis	Contig1383	gnl|Amel_4.0|Group1.65	MegaBLAST	2e-58	226	99.15	Honey Bee Genome Sequence
Apis	Contig1384	gnl|Amel_3.0|GroupUn.166	MegaBLAST	8e-149	527	100	Honey Bee Genome Sequence
Apis	Contig1385	gnl|Amel_3.0|GroupUn.15	MegaBLAST	2e-168	593	99.35	Honey Bee Genome Sequence
Apis	Contig1386	gnl|Amel_3.0|GroupUn.70	MegaBLAST	2e-112	406	100	Honey Bee Genome Sequence
Apis	Contig1387	gnl|Amel_4.0|Group11.14	MegaBLAST	3e-53	208	100	Honey Bee Genome Sequence
Apis	Contig1388	gnl|Amel_3.0|GroupUn.250	MegaBLAST	3e-50	198	100	Honey Bee Genome Sequence
Apis	Contig1389	gnl|Amel_4.0|Group2.37	MegaBLAST	5e-84	311	98.79	Honey Bee Genome Sequence
Apis	Contig1390	gnl|Amel_4.0|Group15.19	MegaBLAST	8e-36	151	100	Honey Bee Genome Sequence
Apis	Contig1391	gnl|Amel_4.0|Group5.12	MegaBLAST	2e-42	172	100	Honey Bee Genome Sequence
Apis	Contig1393	gnl|Amel_4.0|Group10.39	MegaBLAST	7e-44	178	100	Honey Bee Genome Sequence
Apis	Contig1394	gnl|Amel_4.0|Group3.24	MegaBLAST	1e-71	270	100	Honey Bee Genome Sequence
Apis	Contig1395	gnl|Amel_3.0|Group7.15	MegaBLAST	1e-95	351	98.92	Honey Bee Genome Sequence
Apis	Contig1396	gnl|Amel_3.0|Group7.15	MegaBLAST	1e-56	220	100	Honey Bee Genome Sequence
Apis	Contig1397	gnl|Amel_3.0|GroupUn.6448	MegaBLAST	6e-113	408	100	Honey Bee Genome Sequence
Apis	Contig1398	gnl|Amel_4.0|Group4.9	MegaBLAST	3e-175	616	99.68	Honey Bee Genome Sequence
Apis	Contig1400	gnl|Amel_3.0|GroupUn.15	MegaBLAST	2e-52	206	100	Honey Bee Genome Sequence
Apis	Contig1401	gnl|Amel_4.0|Group1.65	MegaBLAST	5e-52	204	100	Honey Bee Genome Sequence
Apis	Contig1402	gnl|Amel_4.0|Group1.75	MegaBLAST	5e-52	204	100	Honey Bee Genome Sequence
Apis	Contig1403	gnl|Amel_4.0|Group5.12	MegaBLAST	1e-75	283	99.32	Honey Bee Genome Sequence
Apis	Contig1404	gnl|Amel_4.0|Group3.18	MegaBLAST	0	714	99.73	Honey Bee Genome Sequence
Apis	Contig1405	gnl|Amel_4.0|Group13.10	MegaBLAST	3e-50	198	100	Honey Bee Genome Sequence
Apis	Contig1406	gnl|Amel_4.0|Group11.41	MegaBLAST	7e-61	234	98.41	Honey Bee Genome Sequence
Apis	Contig1407	gnl|Amel_4.0|Group1.65	MegaBLAST	2e-71	270	100	Honey Bee Genome Sequence
Apis	Contig1408	gnl|Amel_4.0|Group16.2	MegaBLAST	2e-60	234	100	Honey Bee Genome Sequence
Apis	Contig1410	gnl|Amel_4.0|Group3.18	MegaBLAST	2e-78	293	100	Honey Bee Genome Sequence
Apis	Contig1411	gnl|Amel_4.0|Group2.36	MegaBLAST	3e-41	168	100	Honey Bee Genome Sequence
Apis	Contig1412	gnl|Amel_3.0|Group7.11	MegaBLAST	8e-51	200	100	Honey Bee Genome Sequence
Apis	Contig1413	gnl|Amel_4.0|Group11.39	MegaBLAST	9e-54	210	100	Honey Bee Genome Sequence
Apis	Contig1415	gnl|Amel_4.0|Group1.57	MegaBLAST	4e-126	452	100	Honey Bee Genome Sequence
Apis	Contig1416	gnl|Amel_4.0|Group1.24	MegaBLAST	1e-26	121	100	Honey Bee Genome Sequence
Apis	Contig1418	gnl|Amel_4.0|Group3.10	MegaBLAST	7e-65	248	100	Honey Bee Genome Sequence
Apis	Contig1419	gnl|Amel_3.0|GroupUn.829	MegaBLAST	3e-51	202	100	Honey Bee Genome Sequence
Apis	Contig1420	gnl|Amel_4.0|Group5.30	MegaBLAST	1e-103	377	100	Honey Bee Genome Sequence
Apis	Contig1421	gnl|Amel_3.0|Group14.5	MegaBLAST	6e-65	248	100	Honey Bee Genome Sequence
Apis	Contig1422	gnl|Amel_3.0|Group9.3	MegaBLAST	1e-91	337	100	Honey Bee Genome Sequence
Apis	Contig1423	gnl|Amel_4.0|Group2.38	MegaBLAST	3e-63	242	100	Honey Bee Genome Sequence
Apis	Contig1425	gnl|Amel_3.0|GroupUn.91	MegaBLAST	3e-146	519	100	Honey Bee Genome Sequence
Apis	Contig1426	gnl|Amel_4.0|Group12.26	MegaBLAST	1e-84	315	100	Honey Bee Genome Sequence
Apis	Contig1427	gnl|Amel_3.0|GroupUn.2068	MegaBLAST	9e-122	438	100	Honey Bee Genome Sequence
Apis	Contig1428	gnl|Amel_3.0|GroupUn.184	MegaBLAST	5e-25	115	100	Honey Bee Genome Sequence
Apis	Contig1429	gnl|Amel_3.0|Group14.11	MegaBLAST	5e-65	248	100	Honey Bee Genome Sequence
Apis	Contig1430	gnl|Amel_4.0|Group2.38	MegaBLAST	3e-66	252	99.24	Honey Bee Genome Sequence
Apis	Contig1432	gnl|Amel_4.0|Group15.29	MegaBLAST	1e-62	240	100	Honey Bee Genome Sequence
Apis	Contig1433	gnl|Amel_3.0|GroupUn.1396	MegaBLAST	2e-88	327	100	Honey Bee Genome Sequence
Apis	Contig1435	gnl|Amel_4.0|Group15.29	MegaBLAST	9e-48	190	100	Honey Bee Genome Sequence
Apis	Contig1436	gnl|Amel_4.0|Group11.42	MegaBLAST	6e-54	212	100	Honey Bee Genome Sequence
Apis	Contig1437	gnl|Amel_4.0|Group5.25	MegaBLAST	4e-59	228	100	Honey Bee Genome Sequence
Apis	Contig1438	gnl|Amel_4.0|Group11.31	MegaBLAST	9e-70	264	100	Honey Bee Genome Sequence
Apis	Contig1439	gnl|Amel_4.0|Group12.30	MegaBLAST	6e-55	214	100	Honey Bee Genome Sequence
Apis	Contig1440	gnl|Amel_4.0|Group11.31	MegaBLAST	1e-95	351	99.51	Honey Bee Genome Sequence
Apis	Contig1441	gnl|Amel_3.0|Group14.4	MegaBLAST	0	775	100	Honey Bee Genome Sequence
Apis	Contig1442	gnl|Amel_3.0|GroupUn.13	MegaBLAST	0	963	100	Honey Bee Genome Sequence
Apis	Contig1443	gnl|Amel_4.0|Group13.20	MegaBLAST	5e-79	295	99.35	Honey Bee Genome Sequence
Apis	Contig1444	gnl|Amel_3.0|Group7.15	MegaBLAST	5e-53	208	100	Honey Bee Genome Sequence
Apis	Contig1445	gnl|Amel_4.0|Group15.7	MegaBLAST	6e-71	268	100	Honey Bee Genome Sequence
Apis	Contig1446	gnl|Amel_4.0|Group3.10	MegaBLAST	1e-24	113	100	Honey Bee Genome Sequence
Apis	Contig1448	gnl|Amel_3.0|GroupUn.937	MegaBLAST	5e-52	204	100	Honey Bee Genome Sequence
Apis	Contig1451	gnl|Amel_3.0|Group9.2	MegaBLAST	1e-68	260	100	Honey Bee Genome Sequence
Apis	Contig1454	gnl|Amel_3.0|Group7.20	MegaBLAST	8e-149	527	99.63	Honey Bee Genome Sequence
Apis	Contig1456	gnl|Amel_4.0|Group5.27	MegaBLAST	2e-101	371	98.97	Honey Bee Genome Sequence
Apis	Contig1457	gnl|Amel_4.0|Group4.23	MegaBLAST	6e-178	624	99.08	Honey Bee Genome Sequence
Apis	Contig1459	gnl|Amel_3.0|GroupUn.3	MegaBLAST	5e-53	208	100	Honey Bee Genome Sequence
Apis	Contig1460	gnl|Amel_3.0|Group14.1	MegaBLAST	3e-60	232	100	Honey Bee Genome Sequence
Apis	Contig1461	gnl|Amel_4.0|Group5.12	MegaBLAST	1e-113	410	99.07	Honey Bee Genome Sequence
Apis	Contig1462	gnl|Amel_3.0|GroupUn.6359	MegaBLAST	1e-129	464	100	Honey Bee Genome Sequence
Apis	Contig1464	gnl|Amel_4.0|Group1.25	MegaBLAST	2e-159	563	100	Honey Bee Genome Sequence
Apis	Contig1465	gnl|Amel_4.0|Group1.6	MegaBLAST	9e-54	210	100	Honey Bee Genome Sequence
Apis	Contig1468	gnl|Amel_4.0|Group11.42	MegaBLAST	1e-59	230	100	Honey Bee Genome Sequence
Apis	Contig1469	gnl|Amel_4.0|Group1.65	MegaBLAST	1e-90	333	100	Honey Bee Genome Sequence
Apis	Contig1470	gnl|Amel_4.0|Group16.9	MegaBLAST	7e-58	224	100	Honey Bee Genome Sequence
Apis	Contig1471	gnl|Amel_3.0|GroupUn.6	MegaBLAST	4e-97	355	100	Honey Bee Genome Sequence
Apis	Contig1472	gnl|Amel_3.0|Group8.35	MegaBLAST	3e-99	363	100	Honey Bee Genome Sequence
Apis	Contig1473	gnl|Amel_4.0|Group15.34	MegaBLAST	6e-71	268	100	Honey Bee Genome Sequence
Apis	Contig1474	gnl|Amel_4.0|Group4.23	MegaBLAST	5e-103	375	100	Honey Bee Genome Sequence
Apis	Contig1475	gnl|Amel_3.0|Group9.10	MegaBLAST	4e-53	208	100	Honey Bee Genome Sequence
Apis	Contig1476	gnl|Amel_3.0|GroupUn.25	MegaBLAST	2e-77	289	100	Honey Bee Genome Sequence
Apis	Contig1478	gnl|Amel_4.0|Group11.31	MegaBLAST	2e-53	210	100	Honey Bee Genome Sequence
Apis	Contig1479	gnl|Amel_4.0|Group2.43	MegaBLAST	2e-51	202	99.06	Honey Bee Genome Sequence
Apis	Contig1480	gnl|Amel_4.0|Group4.22	MegaBLAST	4e-56	218	99.12	Honey Bee Genome Sequence
Apis	Contig1482	gnl|Amel_4.0|Group11.42	MegaBLAST	5e-52	204	100	Honey Bee Genome Sequence
Apis	Contig1483	gnl|Amel_3.0|Group6.13	MegaBLAST	2e-67	256	100	Honey Bee Genome Sequence
Apis	Contig1484	gnl|Amel_3.0|Group9.1	MegaBLAST	1e-47	190	100	Honey Bee Genome Sequence
Apis	Contig1485	gnl|Amel_3.0|GroupUn.1514	MegaBLAST	3e-126	452	100	Honey Bee Genome Sequence
Apis	Contig1486	gnl|Amel_3.0|Group9.2	MegaBLAST	5e-54	212	100	Honey Bee Genome Sequence
Apis	Contig1487	gnl|Amel_3.0|Group8.29	MegaBLAST	7e-118	424	99.54	Honey Bee Genome Sequence
Apis	Contig1489	gnl|Amel_3.0|Group14.11	MegaBLAST	2e-67	256	100	Honey Bee Genome Sequence
Apis	Contig1490	gnl|Amel_4.0|Group15.25	MegaBLAST	2e-77	289	100	Honey Bee Genome Sequence
Apis	Contig1491	gnl|Amel_4.0|Group15.29	MegaBLAST	7e-61	234	100	Honey Bee Genome Sequence
Apis	Contig1492	gnl|Amel_4.0|Group1.62	MegaBLAST	8e-51	200	100	Honey Bee Genome Sequence
Apis	Contig1493	gnl|Amel_4.0|Group5.12	MegaBLAST	1e-59	230	100	Honey Bee Genome Sequence
Apis	Contig1494	gnl|Amel_4.0|Group12.27	MegaBLAST	4e-97	355	100	Honey Bee Genome Sequence
Apis	Contig1495	gnl|Amel_4.0|Group4.23	MegaBLAST	2e-162	573	99	Honey Bee Genome Sequence
Apis	Contig1497	gnl|Amel_3.0|GroupUn.1286	MegaBLAST	3e-53	208	100	Honey Bee Genome Sequence
Apis	Contig1498	gnl|Amel_3.0|Group7.11	MegaBLAST	1e-48	194	100	Honey Bee Genome Sequence
Apis	Contig1499	gnl|Amel_3.0|Group7.14	MegaBLAST	1e-172	607	100	Honey Bee Genome Sequence
Apis	Contig1500	gnl|Amel_4.0|Group10.39	MegaBLAST	4e-45	182	98	Honey Bee Genome Sequence
Apis	Contig1501	gnl|Amel_4.0|Group10.29	MegaBLAST	2e-51	202	100	Honey Bee Genome Sequence
Apis	Contig1502	gnl|Amel_3.0|Group8.26	MegaBLAST	7e-93	341	100	Honey Bee Genome Sequence
Apis	Contig1503	gnl|Amel_4.0|Group1.66	MegaBLAST	1e-43	176	100	Honey Bee Genome Sequence
Apis	Contig1504	gnl|Amel_4.0|Group2.38	MegaBLAST	1e-52	206	100	Honey Bee Genome Sequence
Apis	Contig1505	gnl|Amel_4.0|Group3.25	MegaBLAST	2e-137	490	100	Honey Bee Genome Sequence
Apis	Contig1506	gnl|Amel_4.0|Group2.43	MegaBLAST	5e-40	165	100	Honey Bee Genome Sequence
Apis	Contig1507	gnl|Amel_4.0|Group2.38	MegaBLAST	2e-118	426	100	Honey Bee Genome Sequence
Apis	Contig1508	gnl|Amel_4.0|Group4.26	MegaBLAST	2e-51	202	100	Honey Bee Genome Sequence
Apis	Contig1509	gnl|Amel_3.0|GroupUn.208	MegaBLAST	7e-61	234	100	Honey Bee Genome Sequence
Apis	Contig1510	gnl|Amel_4.0|Group12.20	MegaBLAST	1e-50	200	100	Honey Bee Genome Sequence
Apis	Contig1511	gnl|Amel_4.0|Group13.20	MegaBLAST	7e-34	145	100	Honey Bee Genome Sequence
Apis	Contig1512	gnl|Amel_4.0|Group1.60	MegaBLAST	4e-51	202	100	Honey Bee Genome Sequence
Apis	Contig1513	gnl|Amel_3.0|GroupUn.2641	MegaBLAST	4e-60	232	100	Honey Bee Genome Sequence
Apis	Contig1514	gnl|Amel_4.0|Group1.66	MegaBLAST	2e-33	143	100	Honey Bee Genome Sequence
Apis	Contig1515	gnl|Amel_3.0|Group9.2	MegaBLAST	8e-51	200	100	Honey Bee Genome Sequence
Apis	Contig1516	gnl|Amel_4.0|Group1.48	MegaBLAST	2e-51	202	100	Honey Bee Genome Sequence
Apis	Contig1519	gnl|Amel_3.0|GroupUn.13	MegaBLAST	4e-34	145	100	Honey Bee Genome Sequence
Apis	Contig1520	gnl|Amel_4.0|Group1.27	MegaBLAST	1e-113	410	100	Honey Bee Genome Sequence
Apis	Contig1521	gnl|Amel_3.0|GroupUn.9	MegaBLAST	2e-152	539	100	Honey Bee Genome Sequence
Apis	Contig1522	gnl|Amel_3.0|Group7.15	MegaBLAST	1e-52	206	100	Honey Bee Genome Sequence
Apis	Contig1523	gnl|Amel_3.0|GroupUn.1077	MegaBLAST	2e-51	202	100	Honey Bee Genome Sequence
Apis	Contig1524	gnl|Amel_3.0|GroupUn.810	MegaBLAST	4e-97	355	100	Honey Bee Genome Sequence
Apis	Contig1525	gnl|Amel_3.0|Group9.2	MegaBLAST	0	727	98.96	Honey Bee Genome Sequence
Apis	Contig1526	gnl|Amel_4.0|Group4.18	MegaBLAST	3e-63	242	100	Honey Bee Genome Sequence
Apis	Contig1527	gnl|Amel_4.0|Group12.27	MegaBLAST	2e-54	212	99.1	Honey Bee Genome Sequence
Apis	Contig1529	gnl|Amel_4.0|Group4.27	MegaBLAST	2e-68	260	100	Honey Bee Genome Sequence
Apis	Contig1530	gnl|Amel_4.0|Group15.7	MegaBLAST	2e-58	226	100	Honey Bee Genome Sequence
Apis	Contig1531	gnl|Amel_4.0|Group12.26	MegaBLAST	1e-37	157	100	Honey Bee Genome Sequence
Apis	Contig1532	gnl|Amel_4.0|Group1.57	MegaBLAST	2e-122	440	100	Honey Bee Genome Sequence
Apis	Contig1534	gnl|Amel_4.0|Group4.13	MegaBLAST	2e-75	283	98.68	Honey Bee Genome Sequence
Apis	Contig1535	gnl|Amel_3.0|GroupUn.141	MegaBLAST	8e-83	307	100	Honey Bee Genome Sequence
Apis	Contig1536	gnl|Amel_4.0|Group3.33	MegaBLAST	6e-22	105	100	Honey Bee Genome Sequence
Apis	Contig1537	gnl|Amel_3.0|GroupUn.8825	MegaBLAST	5e-52	204	99.07	Honey Bee Genome Sequence
Apis	Contig1538	gnl|Amel_3.0|Group7.20	MegaBLAST	1e-28	127	100	Honey Bee Genome Sequence
Apis	Contig1539	gnl|Amel_4.0|Group5.25	MegaBLAST	4e-91	335	100	Honey Bee Genome Sequence
Apis	Contig1540	gnl|Amel_4.0|Group11.5	MegaBLAST	7e-96	351	100	Honey Bee Genome Sequence
Apis	Contig1543	gnl|Amel_4.0|Group10.36	MegaBLAST	1e-37	157	98.81	Honey Bee Genome Sequence
Apis	Contig1544	gnl|Amel_4.0|Group15.7	MegaBLAST	7e-64	244	100	Honey Bee Genome Sequence
Apis	Contig1545	gnl|Amel_4.0|Group1.82	MegaBLAST	1e-42	174	100	Honey Bee Genome Sequence
Apis	Contig1546	gnl|Amel_3.0|Group7.15	MegaBLAST	7e-140	498	100	Honey Bee Genome Sequence
Apis	Contig1547	gnl|Amel_4.0|Group2.38	MegaBLAST	1e-88	329	100	Honey Bee Genome Sequence
Apis	Contig1548	gnl|Amel_4.0|Group2.38	MegaBLAST	0	1029	100	Honey Bee Genome Sequence
Apis	Contig1549	gnl|Amel_3.0|GroupUn.5110	MegaBLAST	5e-78	291	99.34	Honey Bee Genome Sequence
Apis	Contig1550	gnl|Amel_4.0|Group4.18	MegaBLAST	3e-145	515	100	Honey Bee Genome Sequence
Apis	Contig1551	gnl|Amel_4.0|Group13.10	MegaBLAST	3e-99	363	98.95	Honey Bee Genome Sequence
Apis	Contig1553	gnl|Amel_3.0|GroupUn.469	MegaBLAST	2e-24	113	100	Honey Bee Genome Sequence
Apis	Contig1555	gnl|Amel_3.0|Group6.5	MegaBLAST	8e-146	517	100	Honey Bee Genome Sequence
Apis	Contig1556	gnl|Amel_3.0|Group14.10	MegaBLAST	1e-56	220	100	Honey Bee Genome Sequence
Apis	Contig1557	gnl|Amel_4.0|Group4.8	MegaBLAST	1e-56	220	100	Honey Bee Genome Sequence
Apis	Contig1559	gnl|Amel_3.0|GroupUn.48	MegaBLAST	6e-55	214	100	Honey Bee Genome Sequence
Apis	Contig1560	gnl|Amel_4.0|Group1.66	MegaBLAST	6e-73	276	100	Honey Bee Genome Sequence
Apis	Contig1561	gnl|Amel_4.0|Group10.19	MegaBLAST	1e-59	230	100	Honey Bee Genome Sequence
Apis	Contig1562	gnl|Amel_3.0|GroupUn.706	MegaBLAST	6e-27	121	100	Honey Bee Genome Sequence
Apis	Contig1564	gnl|Amel_4.0|Group4.18	MegaBLAST	3e-50	198	100	Honey Bee Genome Sequence
Apis	Contig1565	gnl|Amel_3.0|Group9.2	MegaBLAST	2e-108	392	100	Honey Bee Genome Sequence
Apis	Contig1567	gnl|Amel_4.0|Group1.60	MegaBLAST	8e-51	200	100	Honey Bee Genome Sequence
Apis	Contig1568	gnl|Amel_4.0|Group11.42	MegaBLAST	1e-129	464	100	Honey Bee Genome Sequence
Apis	Contig1570	gnl|Amel_3.0|Group6.4	MegaBLAST	2e-67	256	100	Honey Bee Genome Sequence
Apis	Contig1571	gnl|Amel_3.0|GroupUn.15	MegaBLAST	6e-75	281	99.32	Honey Bee Genome Sequence
Apis	Contig1572	gnl|Amel_4.0|Group1.60	MegaBLAST	1e-49	196	97.32	Honey Bee Genome Sequence
Apis	Contig1573	gnl|Amel_3.0|Group6.13	MegaBLAST	2e-80	299	100	Honey Bee Genome Sequence
Apis	Contig1574	gnl|Amel_4.0|Group1.38	MegaBLAST	4e-113	408	100	Honey Bee Genome Sequence
Apis	Contig1576	gnl|Amel_3.0|Group6.20	MegaBLAST	6e-24	111	100	Honey Bee Genome Sequence
Apis	Contig1577	gnl|Amel_3.0|Group7.15	MegaBLAST	2e-70	266	100	Honey Bee Genome Sequence
Apis	Contig1578	gnl|Amel_4.0|Group1.60	MegaBLAST	2e-134	480	98.46	Honey Bee Genome Sequence
Apis	Contig1579	gnl|Amel_4.0|Group11.31	MegaBLAST	2e-23	109	100	Honey Bee Genome Sequence
Apis	Contig1581	gnl|Amel_4.0|Group2.38	MegaBLAST	3e-79	295	100	Honey Bee Genome Sequence
Apis	Contig1582	gnl|Amel_3.0|Group9.10	MegaBLAST	9e-51	200	100	Honey Bee Genome Sequence
Apis	Contig1583	gnl|Amel_3.0|GroupUn.824	MegaBLAST	4e-56	218	99.12	Honey Bee Genome Sequence
Apis	Contig1584	gnl|Amel_3.0|Group7.25	MegaBLAST	2e-90	333	100	Honey Bee Genome Sequence
Apis	Contig1585	gnl|Amel_3.0|Group6.36	MegaBLAST	0	700	100	Honey Bee Genome Sequence
Apis	Contig1586	gnl|Amel_4.0|Group10.41	MegaBLAST	2e-51	202	100	Honey Bee Genome Sequence
Apis	Contig1588	gnl|Amel_4.0|Group4.18	MegaBLAST	6e-134	478	100	Honey Bee Genome Sequence
Apis	Contig1589	gnl|Amel_3.0|Group6.1	MegaBLAST	5e-62	238	99.19	Honey Bee Genome Sequence
Apis	Contig1591	gnl|Amel_3.0|GroupUn.4690	MegaBLAST	3e-124	446	100	Honey Bee Genome Sequence
Apis	Contig1592	gnl|Amel_3.0|Group7.15	MegaBLAST	2e-48	192	99.01	Honey Bee Genome Sequence
Apis	Contig1593	gnl|Amel_4.0|Group3.25	MegaBLAST	4e-21	103	100	Honey Bee Genome Sequence
Apis	Contig1594	gnl|Amel_4.0|Group16.7	MegaBLAST	1e-52	206	100	Honey Bee Genome Sequence
Apis	Contig1595	gnl|Amel_4.0|Group4.7	MegaBLAST	8e-112	404	100	Honey Bee Genome Sequence
Apis	Contig1599	gnl|Amel_3.0|Group6.20	MegaBLAST	2e-51	202	99.06	Honey Bee Genome Sequence
Apis	Contig1600	gnl|Amel_4.0|Group13.19	MegaBLAST	1e-125	450	100	Honey Bee Genome Sequence
Apis	Contig1601	gnl|Amel_4.0|Group5.12	MegaBLAST	4e-56	218	100	Honey Bee Genome Sequence
Apis	Contig1602	gnl|Amel_3.0|GroupUn.15	MegaBLAST	5e-103	375	99.48	Honey Bee Genome Sequence
Apis	Contig1604	gnl|Amel_3.0|Group6.23	MegaBLAST	4e-64	246	100	Honey Bee Genome Sequence
Apis	Contig1605	gnl|Amel_3.0|Group7.23	MegaBLAST	2e-51	202	100	Honey Bee Genome Sequence
Apis	Contig1606	gnl|Amel_3.0|Group9.12	MegaBLAST	1e-141	503	100	Honey Bee Genome Sequence
Apis	Contig1607	gnl|Amel_3.0|GroupUn.937	MegaBLAST	9e-89	327	99.41	Honey Bee Genome Sequence
Apis	Contig1608	gnl|Amel_3.0|GroupUn.6897	MegaBLAST	4e-72	272	100	Honey Bee Genome Sequence
Apis	Contig1609	gnl|Amel_4.0|Group4.18	MegaBLAST	4e-59	228	99.16	Honey Bee Genome Sequence
Apis	Contig1610	gnl|Amel_3.0|Group7.15	MegaBLAST	6e-131	468	99.58	Honey Bee Genome Sequence
Apis	Contig1611	gnl|Amel_4.0|Group16.9	MegaBLAST	1e-62	240	99.2	Honey Bee Genome Sequence
Apis	Contig1612	gnl|Amel_4.0|Group15.25	MegaBLAST	2e-137	490	99.6	Honey Bee Genome Sequence
Apis	Contig1613	gnl|Amel_3.0|GroupUn.37	MegaBLAST	1e-72	274	100	Honey Bee Genome Sequence
Apis	Contig1614	gnl|Amel_4.0|Group5.13	MegaBLAST	2e-67	256	100	Honey Bee Genome Sequence
Apis	Contig1615	gnl|Amel_3.0|Group7.15	MegaBLAST	9e-96	351	97.93	Honey Bee Genome Sequence
Apis	Contig1616	gnl|Amel_3.0|Group7.15	MegaBLAST	1e-56	220	100	Honey Bee Genome Sequence
Apis	Contig1617	gnl|Amel_4.0|Group3.33	MegaBLAST	1e-56	220	100	Honey Bee Genome Sequence
Apis	Contig1618	gnl|Amel_3.0|Group14.11	MegaBLAST	6e-97	355	97.04	Honey Bee Genome Sequence
Apis	Contig1619	gnl|Amel_4.0|Group16.9	MegaBLAST	1e-72	274	100	Honey Bee Genome Sequence
Apis	Contig1620	gnl|Amel_4.0|Group2.36	MegaBLAST	9e-61	234	100	Honey Bee Genome Sequence
Apis	Contig1622	gnl|Amel_4.0|Group10.39	MegaBLAST	7e-143	507	100	Honey Bee Genome Sequence
Apis	Contig1623	gnl|Amel_3.0|Group9.2	MegaBLAST	2e-80	299	100	Honey Bee Genome Sequence
Apis	Contig1624	gnl|Amel_4.0|Group15.27	MegaBLAST	4e-71	270	100	Honey Bee Genome Sequence
Apis	Contig1625	gnl|Amel_4.0|Group1.65	MegaBLAST	3e-66	252	100	Honey Bee Genome Sequence
Apis	Contig1626	gnl|Amel_3.0|GroupUn.166	MegaBLAST	9e-55	214	100	Honey Bee Genome Sequence
Apis	Contig1627	gnl|Amel_4.0|Group2.38	MegaBLAST	2e-93	343	100	Honey Bee Genome Sequence
Apis	Contig1629	gnl|Amel_3.0|Group6.20	MegaBLAST	3e-50	198	100	Honey Bee Genome Sequence
Apis	Contig1630	gnl|Amel_4.0|Group2.38	MegaBLAST	2e-118	426	100	Honey Bee Genome Sequence
Apis	Contig1632	gnl|Amel_3.0|GroupUn.3919	MegaBLAST	6e-55	214	100	Honey Bee Genome Sequence
Apis	Contig1634	gnl|Amel_3.0|GroupUn.42	MegaBLAST	3e-66	252	100	Honey Bee Genome Sequence
Apis	Contig1635	gnl|Amel_3.0|Group9.3	MegaBLAST	6e-95	349	99.44	Honey Bee Genome Sequence
Apis	Contig1636	gnl|Amel_3.0|GroupUn.3592	MegaBLAST	8e-39	161	98.82	Honey Bee Genome Sequence
Apis	Contig1637	gnl|Amel_4.0|Group5.12	MegaBLAST	1e-43	176	100	Honey Bee Genome Sequence
Apis	Contig1639	gnl|Amel_3.0|GroupUn.582	MegaBLAST	8e-51	200	100	Honey Bee Genome Sequence
Apis	Contig1640	gnl|Amel_3.0|GroupUn.6109	MegaBLAST	1e-44	180	100	Honey Bee Genome Sequence
Apis	Contig1641	gnl|Amel_4.0|Group4.7	MegaBLAST	3e-41	168	98.88	Honey Bee Genome Sequence
Apis	Contig1642	gnl|Amel_3.0|Group7.11	MegaBLAST	2e-48	192	99.01	Honey Bee Genome Sequence
Apis	Contig1644	gnl|Amel_4.0|Group15.34	MegaBLAST	3e-66	252	100	Honey Bee Genome Sequence
Apis	Contig1645	gnl|Amel_3.0|Group9.2	MegaBLAST	1e-62	240	100	Honey Bee Genome Sequence
Apis	Contig1646	gnl|Amel_4.0|Group4.23	MegaBLAST	6e-55	214	98.28	Honey Bee Genome Sequence
Apis	Contig1647	gnl|Amel_4.0|Group1.38	MegaBLAST	3e-50	198	100	Honey Bee Genome Sequence
Apis	Contig1648	gnl|Amel_4.0|Group11.14	MegaBLAST	4e-74	279	99.31	Honey Bee Genome Sequence
Apis	Contig1649	gnl|Amel_3.0|GroupUn.865	MegaBLAST	3e-79	295	100	Honey Bee Genome Sequence
Apis	Contig1651	gnl|Amel_4.0|Group3.25	MegaBLAST	7e-37	155	100	Honey Bee Genome Sequence
Apis	Contig1652	gnl|Amel_3.0|GroupUn.507	MegaBLAST	4e-47	188	100	Honey Bee Genome Sequence
Apis	Contig1653	gnl|Amel_4.0|Group5.25	MegaBLAST	1e-57	224	99.15	Honey Bee Genome Sequence
Apis	Contig1654	gnl|Amel_3.0|GroupUn.6219	MegaBLAST	2e-82	307	100	Honey Bee Genome Sequence
Apis	Contig1655	gnl|Amel_3.0|GroupUn.18	MegaBLAST	2e-57	222	100	Honey Bee Genome Sequence
Apis	Contig1656	gnl|Amel_3.0|GroupUn.151	MegaBLAST	7e-77	287	100	Honey Bee Genome Sequence
Apis	Contig1657	gnl|Amel_3.0|GroupUn.1514	MegaBLAST	5e-43	174	100	Honey Bee Genome Sequence
Apis	Contig1658	gnl|Amel_4.0|Group3.18	MegaBLAST	5e-49	194	100	Honey Bee Genome Sequence
Apis	Contig1659	gnl|Amel_4.0|Group1.57	MegaBLAST	4e-138	492	100	Honey Bee Genome Sequence
Apis	Contig1660	gnl|Amel_4.0|Group2.43	MegaBLAST	1e-52	206	100	Honey Bee Genome Sequence
Apis	Contig1661	gnl|Amel_4.0|Group15.1	MegaBLAST	5e-52	204	100	Honey Bee Genome Sequence
Apis	Contig1662	gnl|Amel_4.0|Group1.60	MegaBLAST	2e-134	480	99.59	Honey Bee Genome Sequence
Apis	Contig1663	gnl|Amel_4.0|Group5.13	MegaBLAST	4e-91	335	100	Honey Bee Genome Sequence
Apis	Contig1664	gnl|Amel_4.0|Group1.1	MegaBLAST	3e-60	232	100	Honey Bee Genome Sequence
Apis	Contig1666	gnl|Amel_3.0|Group7.25	MegaBLAST	5e-44	178	98.94	Honey Bee Genome Sequence
Apis	Contig1667	gnl|Amel_3.0|Group14.11	MegaBLAST	2e-81	303	100	Honey Bee Genome Sequence
Apis	Contig1668	gnl|Amel_3.0|Group7.11	MegaBLAST	0	690	100	Honey Bee Genome Sequence
Apis	Contig1669	gnl|Amel_4.0|Group10.36	MegaBLAST	5e-59	228	99.16	Honey Bee Genome Sequence
Apis	Contig1670	gnl|Amel_4.0|Group1.23	MegaBLAST	3e-139	496	100	Honey Bee Genome Sequence
Apis	Contig1671	gnl|Amel_4.0|Group5.12	MegaBLAST	1e-75	283	100	Honey Bee Genome Sequence
Apis	Contig1672	gnl|Amel_4.0|Group2.43	MegaBLAST	9e-54	210	99.09	Honey Bee Genome Sequence
Apis	Contig1673	gnl|Amel_4.0|Group4.18	MegaBLAST	1e-87	323	100	Honey Bee Genome Sequence
Apis	Contig1674	gnl|Amel_3.0|GroupUn.5617	MegaBLAST	6e-79	295	100	Honey Bee Genome Sequence
Apis	Contig1675	gnl|Amel_3.0|Group9.2	MegaBLAST	1e-33	145	100	Honey Bee Genome Sequence
Apis	Contig1676	gnl|Amel_4.0|Group1.65	MegaBLAST	8e-140	498	99.61	Honey Bee Genome Sequence
Apis	Contig1677	gnl|Amel_4.0|Group5.33	MegaBLAST	3e-79	295	100	Honey Bee Genome Sequence
Apis	Contig1678	gnl|Amel_3.0|Group14.4	MegaBLAST	1e-68	260	100	Honey Bee Genome Sequence
Apis	Contig1679	gnl|Amel_3.0|GroupUn.3	MegaBLAST	8e-130	466	100	Honey Bee Genome Sequence
Apis	Contig1681	gnl|Amel_4.0|Group2.38	MegaBLAST	1e-65	250	100	Honey Bee Genome Sequence
Apis	Contig1682	gnl|Amel_3.0|GroupUn.401	MegaBLAST	2e-40	167	96	Honey Bee Genome Sequence
Apis	Contig1683	gnl|Amel_3.0|Group6.13	MegaBLAST	3e-126	452	100	Honey Bee Genome Sequence
Apis	Contig1684	gnl|Amel_4.0|Group2.43	MegaBLAST	0	650	99.7	Honey Bee Genome Sequence
Apis	Contig1685	gnl|Amel_4.0|Group11.41	MegaBLAST	1e-57	224	100	Honey Bee Genome Sequence
Apis	Contig1686	gnl|Amel_4.0|Group1.6	MegaBLAST	8e-124	444	100	Honey Bee Genome Sequence
Apis	Contig1687	gnl|Amel_4.0|Group4.23	MegaBLAST	4e-127	456	99.57	Honey Bee Genome Sequence
Apis	Contig1688	gnl|Amel_4.0|Group4.13	MegaBLAST	3e-57	222	99.14	Honey Bee Genome Sequence
Apis	Contig1689	gnl|Amel_3.0|GroupUn.69	MegaBLAST	7e-129	462	99.58	Honey Bee Genome Sequence
Apis	Contig1690	gnl|Amel_4.0|Group16.2	MegaBLAST	3e-79	295	100	Honey Bee Genome Sequence
Apis	Contig1691	gnl|Amel_4.0|Group13.10	MegaBLAST	0	660	100	Honey Bee Genome Sequence
Apis	Contig1692	gnl|Amel_4.0|Group11.31	MegaBLAST	6e-79	295	98.73	Honey Bee Genome Sequence
Apis	Contig1693	gnl|Amel_3.0|Group8.9	MegaBLAST	3e-76	285	100	Honey Bee Genome Sequence
Apis	Contig1694	gnl|Amel_3.0|GroupUn.1171	MegaBLAST	3e-83	309	100	Honey Bee Genome Sequence
Apis	Contig1695	gnl|Amel_3.0|GroupUn.42	MegaBLAST	3e-63	242	100	Honey Bee Genome Sequence
Apis	Contig1696	gnl|Amel_4.0|Group2.22	MegaBLAST	1e-85	317	100	Honey Bee Genome Sequence
Apis	Contig1697	gnl|Amel_3.0|GroupUn.185	MegaBLAST	8e-128	458	100	Honey Bee Genome Sequence
Apis	Contig1698	gnl|Amel_4.0|Group3.33	MegaBLAST	2e-61	236	100	Honey Bee Genome Sequence
Apis	Contig1699	gnl|Amel_4.0|Group1.54	MegaBLAST	2e-61	236	100	Honey Bee Genome Sequence
Apis	Contig1700	gnl|Amel_4.0|Group4.18	MegaBLAST	9e-48	190	100	Honey Bee Genome Sequence
Apis	Contig1701	gnl|Amel_4.0|Group3.15	MegaBLAST	1e-101	371	100	Honey Bee Genome Sequence
Apis	Contig1702	gnl|Amel_4.0|Group2.37	MegaBLAST	6e-79	295	100	Honey Bee Genome Sequence
Apis	Contig1703	gnl|Amel_3.0|Group7.15	MegaBLAST	1e-90	333	100	Honey Bee Genome Sequence
Apis	Contig1704	gnl|Amel_3.0|Group7.15	MegaBLAST	2e-124	446	100	Honey Bee Genome Sequence
Apis	Contig1705	gnl|Amel_4.0|Group1.60	MegaBLAST	5e-62	238	97.1	Honey Bee Genome Sequence
Apis	Contig1706	gnl|Amel_3.0|GroupUn.4	MegaBLAST	1e-61	238	99.19	Honey Bee Genome Sequence
Apis	Contig1707	gnl|Amel_4.0|Group2.43	MegaBLAST	1e-66	254	100	Honey Bee Genome Sequence
Apis	Contig1708	gnl|Amel_4.0|Group5.25	MegaBLAST	3e-42	172	100	Honey Bee Genome Sequence
Apis	Contig1709	gnl|Amel_3.0|Group7.1	MegaBLAST	1e-132	474	99.19	Honey Bee Genome Sequence
Apis	Contig1710	gnl|Amel_3.0|GroupUn.3	MegaBLAST	4e-73	276	100	Honey Bee Genome Sequence
Apis	Contig1712	gnl|Amel_4.0|Group1.38	MegaBLAST	7e-84	311	100	Honey Bee Genome Sequence
Apis	Contig1713	gnl|Amel_4.0|Group13.20	MegaBLAST	8e-45	180	97.14	Honey Bee Genome Sequence
Apis	Contig1714	gnl|Amel_3.0|GroupUn.596	MegaBLAST	3e-82	305	99.37	Honey Bee Genome Sequence
Apis	Contig1716	gnl|Amel_4.0|Group10.38	MegaBLAST	9e-128	458	100	Honey Bee Genome Sequence
Apis	Contig1718	gnl|Amel_4.0|Group12.27	MegaBLAST	4e-87	323	99.4	Honey Bee Genome Sequence
Apis	Contig1720	gnl|Amel_4.0|Group11.41	MegaBLAST	1e-75	283	100	Honey Bee Genome Sequence
Apis	Contig1721	gnl|Amel_4.0|Group2.34	MegaBLAST	7e-99	361	100	Honey Bee Genome Sequence
Apis	Contig1722	gnl|Amel_4.0|Group4.23	MegaBLAST	5e-75	281	99.32	Honey Bee Genome Sequence
Apis	Contig1723	gnl|Amel_4.0|Group2.43	MegaBLAST	0	1162	100	Honey Bee Genome Sequence
Apis	Contig1724	gnl|Amel_3.0|Group14.11	MegaBLAST	2e-73	276	100	Honey Bee Genome Sequence
Apis	Contig1725	gnl|Amel_3.0|Group8.8	MegaBLAST	1e-72	274	100	Honey Bee Genome Sequence
Apis	Contig1726	gnl|Amel_3.0|Group7.19	MegaBLAST	4e-35	149	100	Honey Bee Genome Sequence
Apis	Contig1727	gnl|Amel_4.0|Group5.33	MegaBLAST	2e-80	299	100	Honey Bee Genome Sequence
Apis	Contig1728	gnl|Amel_4.0|Group2.33	MegaBLAST	1e-21	103	100	Honey Bee Genome Sequence
Apis	Contig1729	gnl|Amel_3.0|GroupUn.97	MegaBLAST	4e-82	305	99.37	Honey Bee Genome Sequence
Apis	Contig1730	gnl|Amel_4.0|Group1.48	MegaBLAST	1e-108	394	100	Honey Bee Genome Sequence
Apis	Contig1731	gnl|Amel_3.0|GroupUn.937	MegaBLAST	4e-77	289	100	Honey Bee Genome Sequence
Apis	Contig1732	gnl|Amel_4.0|Group11.1	MegaBLAST	4e-151	535	99.64	Honey Bee Genome Sequence
Apis	Contig1733	gnl|Amel_3.0|Group7.27	MegaBLAST	5e-81	301	100	Honey Bee Genome Sequence
Apis	Contig1734	gnl|Amel_4.0|Group16.9	MegaBLAST	6e-112	404	100	Honey Bee Genome Sequence
Apis	Contig1735	gnl|Amel_3.0|GroupUn.5347	MegaBLAST	7e-43	174	100	Honey Bee Genome Sequence
Apis	Contig1736	gnl|Amel_4.0|Group13.20	MegaBLAST	1e-56	220	100	Honey Bee Genome Sequence
Apis	Contig1738	gnl|Amel_4.0|Group1.22	MegaBLAST	2e-93	343	99.44	Honey Bee Genome Sequence
Apis	Contig1739	gnl|Amel_4.0|Group5.33	MegaBLAST	2e-93	343	100	Honey Bee Genome Sequence
Apis	Contig1741	gnl|Amel_4.0|Group16.20	MegaBLAST	6e-46	184	100	Honey Bee Genome Sequence
Apis	Contig1742	gnl|Amel_3.0|GroupUn.6	MegaBLAST	0	704	100	Honey Bee Genome Sequence
Apis	Contig1743	gnl|Amel_4.0|Group1.54	MegaBLAST	1e-72	274	100	Honey Bee Genome Sequence
Apis	Contig1745	gnl|Amel_4.0|Group1.38	MegaBLAST	2e-146	519	100	Honey Bee Genome Sequence
Apis	Contig1746	gnl|Amel_3.0|GroupUn.6774	MegaBLAST	1e-111	404	100	Honey Bee Genome Sequence
Apis	Contig1747	gnl|Amel_4.0|Group11.39	MegaBLAST	1e-59	230	100	Honey Bee Genome Sequence
Apis	Contig1748	gnl|Amel_3.0|GroupUn.162	MegaBLAST	5e-75	281	100	Honey Bee Genome Sequence
Apis	Contig1749	gnl|Amel_3.0|GroupUn.1403	MegaBLAST	2e-127	456	100	Honey Bee Genome Sequence
Apis	Contig1750	gnl|Amel_3.0|Group6.7	MegaBLAST	4e-88	325	100	Honey Bee Genome Sequence
Apis	Contig1751	gnl|Amel_3.0|GroupUn.20	MegaBLAST	7e-68	258	100	Honey Bee Genome Sequence
Apis	Contig1752	gnl|Amel_3.0|GroupUn.4874	MegaBLAST	3e-60	232	100	Honey Bee Genome Sequence
Apis	Contig1753	gnl|Amel_4.0|Group2.43	MegaBLAST	8e-39	161	100	Honey Bee Genome Sequence
Apis	Contig1754	gnl|Amel_4.0|Group4.23	MegaBLAST	5e-103	375	100	Honey Bee Genome Sequence
Apis	Contig1755	gnl|Amel_3.0|Group7.16	MegaBLAST	4e-86	319	100	Honey Bee Genome Sequence
Apis	Contig1757	gnl|Amel_4.0|Group13.10	MegaBLAST	1e-44	180	100	Honey Bee Genome Sequence
Apis	Contig1758	gnl|Amel_4.0|Group1.54	MegaBLAST	1e-106	387	100	Honey Bee Genome Sequence
Apis	Contig1759	gnl|Amel_4.0|Group3.33	MegaBLAST	2e-48	192	100	Honey Bee Genome Sequence
Apis	Contig1760	gnl|Amel_3.0|Group7.25	MegaBLAST	4e-110	398	99.51	Honey Bee Genome Sequence
Apis	Contig1761	gnl|Amel_4.0|Group12.1	MegaBLAST	1e-56	220	99.13	Honey Bee Genome Sequence
Apis	Contig1763	gnl|Amel_4.0|Group2.43	MegaBLAST	1e-56	220	100	Honey Bee Genome Sequence
Apis	Contig1764	gnl|Amel_4.0|Group2.30	MegaBLAST	5e-128	458	100	Honey Bee Genome Sequence
Apis	Contig1766	gnl|Amel_4.0|Group3.10	MegaBLAST	3e-126	452	100	Honey Bee Genome Sequence
Apis	Contig1768	gnl|Amel_4.0|Group1.35	MegaBLAST	3e-47	188	100	Honey Bee Genome Sequence
Apis	Contig1770	gnl|Amel_3.0|GroupUn.91	MegaBLAST	3e-142	505	99.24	Honey Bee Genome Sequence
Apis	Contig1771	gnl|Amel_4.0|Group1.65	MegaBLAST	4e-119	428	100	Honey Bee Genome Sequence
Apis	Contig1772	gnl|Amel_4.0|Group1.54	MegaBLAST	0	650	99.7	Honey Bee Genome Sequence
Apis	Contig1773	gnl|Amel_4.0|Group2.38	MegaBLAST	2e-92	339	100	Honey Bee Genome Sequence
Apis	Contig1774	gnl|Amel_3.0|GroupUn.6038	MegaBLAST	5e-49	194	98.11	Honey Bee Genome Sequence
Apis	Contig1775	gnl|Amel_3.0|Group8.13	MegaBLAST	1e-87	323	100	Honey Bee Genome Sequence
Apis	Contig1776	gnl|Amel_4.0|Group2.43	MegaBLAST	9e-89	327	99.41	Honey Bee Genome Sequence
Apis	Contig1777	gnl|Amel_4.0|Group4.23	MegaBLAST	8e-80	297	98.73	Honey Bee Genome Sequence
Apis	Contig1778	gnl|Amel_3.0|Group14.11	MegaBLAST	4e-56	218	100	Honey Bee Genome Sequence
Apis	Contig1779	gnl|Amel_4.0|Group1.60	MegaBLAST	4e-113	408	100	Honey Bee Genome Sequence
Apis	Contig1780	gnl|Amel_4.0|Group1.48	MegaBLAST	3e-60	232	100	Honey Bee Genome Sequence
Apis	Contig1781	gnl|Amel_4.0|Group15.29	MegaBLAST	2e-58	226	100	Honey Bee Genome Sequence
Apis	Contig1782	gnl|Amel_4.0|Group4.17	MegaBLAST	6e-55	214	100	Honey Bee Genome Sequence
Apis	Contig1783	gnl|Amel_4.0|Group5.27	MegaBLAST	6e-49	194	100	Honey Bee Genome Sequence
Apis	Contig1784	gnl|Amel_4.0|Group2.38	MegaBLAST	4e-44	178	100	Honey Bee Genome Sequence
Apis	Contig1786	gnl|Amel_4.0|Group5.33	MegaBLAST	8e-68	258	100	Honey Bee Genome Sequence
Apis	Contig1787	gnl|Amel_4.0|Group1.60	MegaBLAST	3e-76	285	100	Honey Bee Genome Sequence
Apis	Contig1788	gnl|Amel_4.0|Group13.10	MegaBLAST	4e-83	309	100	Honey Bee Genome Sequence
Apis	Contig1789	gnl|Amel_4.0|Group2.38	MegaBLAST	2e-67	256	100	Honey Bee Genome Sequence
Apis	Contig1790	gnl|Amel_4.0|Group4.18	MegaBLAST	8e-124	444	100	Honey Bee Genome Sequence
Apis	Contig1791	gnl|Amel_3.0|GroupUn.5426	MegaBLAST	5e-66	252	100	Honey Bee Genome Sequence
Apis	Contig1793	gnl|Amel_4.0|Group16.20	MegaBLAST	1e-76	287	99.33	Honey Bee Genome Sequence
Apis	Contig1795	gnl|Amel_4.0|Group12.20	MegaBLAST	4e-108	392	100	Honey Bee Genome Sequence
Apis	Contig1797	gnl|Amel_4.0|Group15.27	MegaBLAST	1e-90	333	100	Honey Bee Genome Sequence
Apis	Contig1798	gnl|Amel_3.0|GroupUn.91	MegaBLAST	4e-54	212	100	Honey Bee Genome Sequence
Apis	Contig1799	gnl|Amel_3.0|Group9.13	MegaBLAST	3e-63	242	100	Honey Bee Genome Sequence
Apis	Contig1800	gnl|Amel_4.0|Group15.21	MegaBLAST	1e-116	420	99.54	Honey Bee Genome Sequence
Apis	Contig1801	gnl|Amel_3.0|GroupUn.3919	MegaBLAST	1e-72	274	100	Honey Bee Genome Sequence
Apis	Contig1802	gnl|Amel_3.0|Group8.14	MegaBLAST	5e-125	448	100	Honey Bee Genome Sequence
Apis	Contig1803	gnl|Amel_3.0|GroupUn.92	MegaBLAST	3e-164	579	100	Honey Bee Genome Sequence
Apis	Contig1804	gnl|Amel_3.0|Group7.15	MegaBLAST	3e-74	279	100	Honey Bee Genome Sequence
Apis	Contig1805	gnl|Amel_4.0|Group15.24	MegaBLAST	2e-57	222	100	Honey Bee Genome Sequence
Apis	Contig1806	gnl|Amel_4.0|Group12.1	MegaBLAST	1e-166	587	99.03	Honey Bee Genome Sequence
Apis	Contig1807	gnl|Amel_4.0|Group15.29	MegaBLAST	1e-55	216	100	Honey Bee Genome Sequence
Apis	Contig1809	gnl|Amel_4.0|Group2.37	MegaBLAST	2e-99	363	100	Honey Bee Genome Sequence
Apis	Contig1810	gnl|Amel_4.0|Group11.41	MegaBLAST	1e-65	250	100	Honey Bee Genome Sequence
Apis	Contig1812	gnl|Amel_4.0|Group5.22	MegaBLAST	1e-52	206	100	Honey Bee Genome Sequence
Apis	Contig1814	gnl|Amel_3.0|GroupUn.4690	MegaBLAST	2e-72	274	100	Honey Bee Genome Sequence
Apis	Contig1815	gnl|Amel_3.0|Group14.5	MegaBLAST	8e-51	200	100	Honey Bee Genome Sequence
Apis	Contig1816	gnl|Amel_3.0|GroupUn.1065	MegaBLAST	3e-79	295	100	Honey Bee Genome Sequence
Apis	Contig1817	gnl|Amel_3.0|GroupUn.132	MegaBLAST	4e-53	208	100	Honey Bee Genome Sequence
Apis	Contig1818	gnl|Amel_4.0|Group11.33	MegaBLAST	3e-50	198	100	Honey Bee Genome Sequence
Apis	Contig1819	gnl|Amel_3.0|GroupUn.3009	MegaBLAST	8e-124	444	100	Honey Bee Genome Sequence
Apis	Contig1820	gnl|Amel_3.0|Group8.16	MegaBLAST	1e-116	420	100	Honey Bee Genome Sequence
Apis	Contig1821	gnl|Amel_4.0|Group5.26	MegaBLAST	2e-80	299	100	Honey Bee Genome Sequence
Apis	Contig1822	gnl|Amel_4.0|Group1.72	MegaBLAST	1e-62	240	100	Honey Bee Genome Sequence
Apis	Contig1824	gnl|Amel_4.0|Group16.19	MegaBLAST	2e-84	313	99.38	Honey Bee Genome Sequence
Apis	Contig1825	gnl|Amel_3.0|GroupUn.78	MegaBLAST	5e-122	438	99.56	Honey Bee Genome Sequence
Apis	Contig1826	gnl|Amel_4.0|Group10.19	MegaBLAST	1e-38	161	100	Honey Bee Genome Sequence
Apis	Contig1827	gnl|Amel_3.0|Group7.26	MegaBLAST	7e-24	111	100	Honey Bee Genome Sequence
Apis	Contig1828	gnl|Amel_4.0|Group11.39	MegaBLAST	4e-56	218	100	Honey Bee Genome Sequence
Apis	Contig1829	gnl|Amel_4.0|Group4.18	MegaBLAST	3e-53	208	100	Honey Bee Genome Sequence
Apis	Contig1830	gnl|Amel_4.0|Group15.33	MegaBLAST	2e-54	212	99.1	Honey Bee Genome Sequence
Apis	Contig1831	gnl|Amel_3.0|GroupUn.5110	MegaBLAST	7e-61	234	100	Honey Bee Genome Sequence
Apis	Contig1832	gnl|Amel_4.0|Group16.7	MegaBLAST	7e-99	361	100	Honey Bee Genome Sequence
Apis	Contig1834	gnl|Amel_4.0|Group11.42	MegaBLAST	6e-68	258	100	Honey Bee Genome Sequence
Apis	Contig1835	gnl|Amel_3.0|Group9.4	MegaBLAST	2e-171	603	99.68	Honey Bee Genome Sequence
Apis	Contig1836	gnl|Amel_4.0|Group2.43	MegaBLAST	9e-54	210	98.25	Honey Bee Genome Sequence
Apis	Contig1837	gnl|Amel_3.0|Group9.2	MegaBLAST	4e-56	218	100	Honey Bee Genome Sequence
Apis	Contig1838	gnl|Amel_3.0|GroupUn.4540	MegaBLAST	6e-137	488	100	Honey Bee Genome Sequence
Apis	Contig1839	gnl|Amel_4.0|Group3.25	MegaBLAST	2e-90	333	100	Honey Bee Genome Sequence
Apis	Contig1840	gnl|Amel_4.0|Group13.10	MegaBLAST	9e-54	210	99.09	Honey Bee Genome Sequence
Apis	Contig1841	gnl|Amel_3.0|Group14.4	MegaBLAST	6e-71	268	100	Honey Bee Genome Sequence
Apis	Contig1842	gnl|Amel_3.0|GroupUn.601	MegaBLAST	6e-21	101	100	Honey Bee Genome Sequence
Apis	Contig1843	gnl|Amel_4.0|Group1.1	MegaBLAST	4e-56	218	100	Honey Bee Genome Sequence
Apis	Contig1844	gnl|Amel_4.0|Group3.38	MegaBLAST	4e-28	125	100	Honey Bee Genome Sequence
Apis	Contig1845	gnl|Amel_4.0|Group2.38	MegaBLAST	0	664	100	Honey Bee Genome Sequence
Apis	Contig1846	gnl|Amel_4.0|Group2.37	MegaBLAST	1e-100	367	100	Honey Bee Genome Sequence
Apis	Contig1847	gnl|Amel_4.0|Group11.41	MegaBLAST	2e-84	313	100	Honey Bee Genome Sequence
Apis	Contig1848	gnl|Amel_3.0|Group8.21	MegaBLAST	5e-52	204	100	Honey Bee Genome Sequence
Apis	Contig1850	gnl|Amel_3.0|Group7.15	MegaBLAST	2e-61	236	100	Honey Bee Genome Sequence
Apis	Contig1852	gnl|Amel_4.0|Group1.60	MegaBLAST	2e-65	250	98.51	Honey Bee Genome Sequence
Apis	Contig1853	gnl|Amel_3.0|Group9.3	MegaBLAST	5e-87	321	100	Honey Bee Genome Sequence
Apis	Contig1854	gnl|Amel_4.0|Group10.37	MegaBLAST	7e-37	155	100	Honey Bee Genome Sequence
Apis	Contig1856	gnl|Amel_3.0|Group7.15	MegaBLAST	2e-30	133	100	Honey Bee Genome Sequence
Apis	Contig1857	gnl|Amel_4.0|Group5.27	MegaBLAST	6e-34	145	100	Honey Bee Genome Sequence
Apis	Contig1858	gnl|Amel_4.0|Group11.31	MegaBLAST	4e-66	252	99.24	Honey Bee Genome Sequence
Apis	Contig1859	gnl|Amel_4.0|Group15.1	MegaBLAST	2e-67	256	100	Honey Bee Genome Sequence
Apis	Contig1860	gnl|Amel_3.0|Group8.21	MegaBLAST	3e-82	305	100	Honey Bee Genome Sequence
Apis	Contig1861	gnl|Amel_3.0|Group14.11	MegaBLAST	1e-53	210	100	Honey Bee Genome Sequence
Apis	Contig1862	gnl|Amel_4.0|Group16.7	MegaBLAST	1e-52	206	100	Honey Bee Genome Sequence
Apis	Contig1863	gnl|Amel_4.0|Group11.32	MegaBLAST	2e-58	226	100	Honey Bee Genome Sequence
Apis	Contig1864	gnl|Amel_3.0|GroupUn.9	MegaBLAST	5e-65	248	100	Honey Bee Genome Sequence
Apis	Contig1865	gnl|Amel_4.0|Group11.31	MegaBLAST	2e-51	202	100	Honey Bee Genome Sequence
Apis	Contig1866	gnl|Amel_4.0|Group1.57	MegaBLAST	4e-69	262	100	Honey Bee Genome Sequence
Apis	Contig1867	gnl|Amel_4.0|Group2.43	MegaBLAST	5e-68	258	100	Honey Bee Genome Sequence
Apis	Contig1868	gnl|Amel_4.0|Group1.6	MegaBLAST	7e-36	151	93.46	Honey Bee Genome Sequence
Apis	Contig1869	gnl|Amel_4.0|Group10.37	MegaBLAST	2e-61	236	100	Honey Bee Genome Sequence
Apis	Contig1870	gnl|Amel_4.0|Group16.20	MegaBLAST	2e-60	234	100	Honey Bee Genome Sequence
Apis	Contig1871	gnl|Amel_4.0|Group4.21	MegaBLAST	2e-68	260	100	Honey Bee Genome Sequence
Apis	Contig1872	gnl|Amel_4.0|Group2.33	MegaBLAST	3e-66	252	100	Honey Bee Genome Sequence
Apis	Contig1873	gnl|Amel_3.0|GroupUn.12	MegaBLAST	4e-67	256	99.25	Honey Bee Genome Sequence
Apis	Contig1874	gnl|Amel_4.0|Group13.20	MegaBLAST	9e-70	264	100	Honey Bee Genome Sequence
Apis	Contig1875	gnl|Amel_4.0|Group11.4	MegaBLAST	3e-85	315	100	Honey Bee Genome Sequence
Apis	Contig1876	gnl|Amel_4.0|Group10.36	MegaBLAST	5e-44	178	100	Honey Bee Genome Sequence
Apis	Contig1877	gnl|Amel_4.0|Group10.25	MegaBLAST	5e-31	135	100	Honey Bee Genome Sequence
Apis	Contig1879	gnl|Amel_4.0|Group15.25	MegaBLAST	3e-71	270	100	Honey Bee Genome Sequence
Apis	Contig1880	gnl|Amel_3.0|Group7.15	MegaBLAST	9e-55	214	100	Honey Bee Genome Sequence
Apis	Contig1881	gnl|Amel_3.0|Group8.21	MegaBLAST	7e-77	287	100	Honey Bee Genome Sequence
Apis	Contig1882	gnl|Amel_4.0|Group15.34	MegaBLAST	5e-102	373	100	Honey Bee Genome Sequence
Apis	Contig1883	gnl|Amel_4.0|Group12.30	MegaBLAST	3e-47	188	100	Honey Bee Genome Sequence
Apis	Contig1884	gnl|Amel_4.0|Group3.26	MegaBLAST	4e-110	398	99.05	Honey Bee Genome Sequence
Apis	Contig1885	gnl|Amel_3.0|GroupUn.107	MegaBLAST	1e-52	206	100	Honey Bee Genome Sequence
Apis	Contig1886	gnl|Amel_3.0|Group8.21	MegaBLAST	8e-45	180	100	Honey Bee Genome Sequence
Apis	Contig1887	gnl|Amel_4.0|Group10.36	MegaBLAST	1e-40	167	100	Honey Bee Genome Sequence
Apis	Contig1888	gnl|Amel_3.0|GroupUn.663	MegaBLAST	9e-65	248	100	Honey Bee Genome Sequence
Apis	Contig1889	gnl|Amel_3.0|Group6.2	MegaBLAST	3e-95	349	99.44	Honey Bee Genome Sequence
Apis	Contig1890	gnl|Amel_3.0|GroupUn.274	MegaBLAST	3e-50	198	100	Honey Bee Genome Sequence
Apis	Contig1891	gnl|Amel_3.0|GroupUn.1603	MegaBLAST	2e-34	147	100	Honey Bee Genome Sequence
Apis	Contig1892	gnl|Amel_3.0|Group6.15	MegaBLAST	1e-81	303	100	Honey Bee Genome Sequence
Apis	Contig1893	gnl|Amel_3.0|Group7.25	MegaBLAST	3e-120	432	99.55	Honey Bee Genome Sequence
Apis	Contig1894	gnl|Amel_3.0|Group14.3	MegaBLAST	2e-21	103	100	Honey Bee Genome Sequence
Apis	Contig1895	gnl|Amel_4.0|Group1.24	MegaBLAST	1e-59	230	99.17	Honey Bee Genome Sequence
Apis	Contig1896	gnl|Amel_4.0|Group5.27	MegaBLAST	2e-50	200	99.06	Honey Bee Genome Sequence
Apis	Contig1897	gnl|Amel_4.0|Group2.38	MegaBLAST	8e-64	244	100	Honey Bee Genome Sequence
Apis	Contig1898	gnl|Amel_4.0|Group11.28	MegaBLAST	2e-39	163	98.84	Honey Bee Genome Sequence
Apis	Contig1899	gnl|Amel_3.0|Group6.8	MegaBLAST	9e-70	264	100	Honey Bee Genome Sequence
Apis	Contig1900	gnl|Amel_4.0|Group1.68	MegaBLAST	6e-34	145	100	Honey Bee Genome Sequence
Apis	Contig1901	gnl|Amel_4.0|Group5.16	MegaBLAST	1e-52	206	100	Honey Bee Genome Sequence
Apis	Contig1902	gnl|Amel_4.0|Group4.13	MegaBLAST	2e-48	192	99.01	Honey Bee Genome Sequence
Apis	Contig1904	gnl|Amel_4.0|Group10.36	MegaBLAST	4e-28	125	100	Honey Bee Genome Sequence
Apis	Contig1905	gnl|Amel_4.0|Group5.33	MegaBLAST	2e-124	446	99.56	Honey Bee Genome Sequence
Apis	Contig1906	gnl|Amel_4.0|Group10.31	MegaBLAST	9e-71	268	100	Honey Bee Genome Sequence
Apis	Contig1907	gnl|Amel_4.0|Group15.29	MegaBLAST	3e-95	349	99.44	Honey Bee Genome Sequence
Apis	Contig1908	gnl|Amel_3.0|Group14.8	MegaBLAST	9e-54	210	100	Honey Bee Genome Sequence
Apis	Contig1909	gnl|Amel_3.0|Group14.3	MegaBLAST	1e-43	176	100	Honey Bee Genome Sequence
Apis	Contig1910	gnl|Amel_3.0|Group14.8	MegaBLAST	1e-52	206	100	Honey Bee Genome Sequence
Apis	Contig1911	gnl|Amel_3.0|GroupUn.1599	MegaBLAST	1e-87	325	100	Honey Bee Genome Sequence
Apis	Contig1913	gnl|Amel_3.0|GroupUn.1607	MegaBLAST	2e-67	256	100	Honey Bee Genome Sequence
Apis	Contig1914	gnl|Amel_3.0|Group7.20	MegaBLAST	9e-105	381	100	Honey Bee Genome Sequence
Apis	Contig1915	gnl|Amel_4.0|Group4.23	MegaBLAST	2e-55	216	98.29	Honey Bee Genome Sequence
Apis	Contig1916	gnl|Amel_4.0|Group2.43	MegaBLAST	7e-78	291	100	Honey Bee Genome Sequence
Apis	Contig1917	gnl|Amel_3.0|GroupUn.532	MegaBLAST	2e-74	279	100	Honey Bee Genome Sequence
Apis	Contig1918	gnl|Amel_3.0|Group9.2	MegaBLAST	2e-83	309	100	Honey Bee Genome Sequence
Apis	Contig1920	gnl|Amel_4.0|Group15.29	MegaBLAST	4e-56	218	100	Honey Bee Genome Sequence
Apis	Contig1921	gnl|Amel_4.0|Group5.12	MegaBLAST	6e-55	214	100	Honey Bee Genome Sequence
Apis	Contig1922	gnl|Amel_3.0|GroupUn.1396	MegaBLAST	2e-55	216	100	Honey Bee Genome Sequence
Apis	Contig1923	gnl|Amel_4.0|Group10.36	MegaBLAST	2e-52	206	100	Honey Bee Genome Sequence
Apis	Contig1924	gnl|Amel_3.0|GroupUn.9263	MegaBLAST	2e-58	226	100	Honey Bee Genome Sequence
Apis	Contig1925	gnl|Amel_3.0|Group8.34	MegaBLAST	5e-21	101	100	Honey Bee Genome Sequence
Apis	Contig1926	gnl|Amel_3.0|Group9.2	MegaBLAST	4e-53	208	100	Honey Bee Genome Sequence
Apis	Contig1927	gnl|Amel_4.0|Group15.35	MegaBLAST	6e-21	101	100	Honey Bee Genome Sequence
Apis	Contig1929	gnl|Amel_3.0|GroupUn.663	MegaBLAST	1e-38	161	100	Honey Bee Genome Sequence
Apis	Contig1930	gnl|Amel_4.0|Group5.31	MegaBLAST	9e-70	264	100	Honey Bee Genome Sequence
Apis	Contig1931	gnl|Amel_4.0|Group11.33	MegaBLAST	2e-51	202	100	Honey Bee Genome Sequence
Apis	Contig1932	gnl|Amel_3.0|GroupUn.92	MegaBLAST	6e-55	214	100	Honey Bee Genome Sequence
Apis	Contig1933	gnl|Amel_4.0|Group12.30	MegaBLAST	1e-72	274	98.63	Honey Bee Genome Sequence
Apis	Contig1934	gnl|Amel_3.0|GroupUn.91	MegaBLAST	1e-57	224	100	Honey Bee Genome Sequence
Apis	Contig1935	gnl|Amel_4.0|Group10.1	MegaBLAST	4e-59	228	100	Honey Bee Genome Sequence
Apis	Contig1936	gnl|Amel_4.0|Group13.5	MegaBLAST	2e-51	202	100	Honey Bee Genome Sequence
Apis	Contig1938	gnl|Amel_4.0|Group3.33	MegaBLAST	6e-74	278	100	Honey Bee Genome Sequence
Apis	Contig1939	gnl|Amel_3.0|GroupUn.15	MegaBLAST	2e-55	216	99.12	Honey Bee Genome Sequence
Apis	Contig1940	gnl|Amel_4.0|Group4.23	MegaBLAST	5e-68	258	100	Honey Bee Genome Sequence
Apis	Contig1941	gnl|Amel_4.0|Group13.4	MegaBLAST	1e-97	357	99.46	Honey Bee Genome Sequence
Apis	Contig1942	gnl|Amel_3.0|Group7.28	MegaBLAST	3e-76	285	99.32	Honey Bee Genome Sequence
Apis	Contig1943	gnl|Amel_4.0|Group2.39	MegaBLAST	5e-52	204	100	Honey Bee Genome Sequence
Apis	Contig1945	gnl|Amel_4.0|Group2.33	MegaBLAST	2e-70	266	99.28	Honey Bee Genome Sequence
Apis	Contig1946	gnl|Amel_4.0|Group1.54	MegaBLAST	2e-57	222	100	Honey Bee Genome Sequence
Apis	Contig1947	gnl|Amel_3.0|GroupUn.5078	MegaBLAST	2e-36	153	100	Honey Bee Genome Sequence
Apis	Contig1949	gnl|Amel_3.0|GroupUn.2796	MegaBLAST	1e-43	176	100	Honey Bee Genome Sequence
Apis	Contig1952	gnl|Amel_3.0|GroupUn.7711	MegaBLAST	1e-56	220	100	Honey Bee Genome Sequence
Apis	Contig1953	gnl|Amel_3.0|GroupUn.105	MegaBLAST	3e-45	182	92.48	Honey Bee Genome Sequence
Apis	Contig1961	gnl|Amel_4.0|Group4.7	MegaBLAST	9e-89	327	100	Honey Bee Genome Sequence
Apis	Contig1962	gnl|Amel_3.0|GroupUn.186	MegaBLAST	4e-88	325	100	Honey Bee Genome Sequence
Apis	Contig1963	gnl|Amel_3.0|GroupUn.644	MegaBLAST	2e-93	343	100	Honey Bee Genome Sequence
Apis	Contig1965	gnl|Amel_4.0|Group15.29	MegaBLAST	1e-44	180	100	Honey Bee Genome Sequence
Apis	Contig1966	gnl|Amel_3.0|Group7.2	MegaBLAST	2e-80	301	99.36	Honey Bee Genome Sequence
Apis	Contig1967	gnl|Amel_4.0|Group1.48	MegaBLAST	2e-128	460	100	Honey Bee Genome Sequence
Apis	Contig1969	gnl|Amel_4.0|Group5.25	MegaBLAST	1e-113	410	100	Honey Bee Genome Sequence
Apis	Contig1970	gnl|Amel_3.0|GroupUn.303	MegaBLAST	1e-122	440	100	Honey Bee Genome Sequence
Apis	Contig1971	gnl|Amel_3.0|Group7.11	MegaBLAST	1e-179	630	100	Honey Bee Genome Sequence
Apis	Contig1972	gnl|Amel_3.0|Group7.15	MegaBLAST	8e-122	438	99.56	Honey Bee Genome Sequence
Apis	Contig1975	gnl|Amel_4.0|Group4.21	MegaBLAST	4e-86	319	98.27	Honey Bee Genome Sequence
Apis	Contig1976	gnl|Amel_3.0|GroupUn.234	MegaBLAST	3e-145	515	100	Honey Bee Genome Sequence
Apis	Contig1978	gnl|Amel_4.0|Group5.26	MegaBLAST	3e-82	305	100	Honey Bee Genome Sequence
Apis	Contig1979	gnl|Amel_4.0|Group1.60	MegaBLAST	3e-76	285	99.32	Honey Bee Genome Sequence
Apis	Contig1980	gnl|Amel_4.0|Group2.38	MegaBLAST	1e-69	264	97.93	Honey Bee Genome Sequence
Apis	Contig1981	gnl|Amel_4.0|Group3.17	MegaBLAST	2e-69	264	100	Honey Bee Genome Sequence
Apis	Contig1988	gnl|Amel_4.0|Group10.30	MegaBLAST	2e-48	192	99.01	Honey Bee Genome Sequence
Apis	Contig1995	gnl|Amel_4.0|Group2.20	MegaBLAST	4e-66	252	97.2	Honey Bee Genome Sequence
Apis	Contig1997	gnl|Amel_4.0|Group11.1	MegaBLAST	2e-121	436	100	Honey Bee Genome Sequence
Apis	Contig2001	gnl|Amel_3.0|Group7.28	MegaBLAST	0	779	99.75	Honey Bee Genome Sequence
Apis	Contig2006	gnl|Amel_4.0|Group12.1	MegaBLAST	8e-83	307	100	Honey Bee Genome Sequence
Apis	Contig2007	gnl|Amel_4.0|Group11.32	MegaBLAST	0	807	100	Honey Bee Genome Sequence
Apis	Contig2009	gnl|Amel_4.0|Group13.20	MegaBLAST	8e-83	307	100	Honey Bee Genome Sequence
Apis	Contig2010	gnl|Amel_4.0|Group10.30	MegaBLAST	1e-47	190	93.18	Honey Bee Genome Sequence
Apis	Contig2011	gnl|Amel_4.0|Group3.25	MegaBLAST	0	660	100	Honey Bee Genome Sequence
Apis	Contig2012	gnl|Amel_3.0|GroupUn.25	MegaBLAST	0	749	100	Honey Bee Genome Sequence
Apis	Contig2014	gnl|Amel_4.0|Group15.29	MegaBLAST	2e-153	543	99.64	Honey Bee Genome Sequence
Apis	Contig2015	gnl|Amel_3.0|GroupUn.1666	MegaBLAST	4e-111	402	100	Honey Bee Genome Sequence
Apis	Contig2016	gnl|Amel_3.0|Group7.11	MegaBLAST	5e-161	569	99.66	Honey Bee Genome Sequence
Apis	Contig2018	gnl|Amel_3.0|GroupUn.4322	MegaBLAST	2e-68	260	100	Honey Bee Genome Sequence
Apis	Contig2020	gnl|Amel_3.0|GroupUn.230	MegaBLAST	2e-66	254	100	Honey Bee Genome Sequence
Apis	Contig2021	gnl|Amel_3.0|GroupUn.7273	MegaBLAST	3e-99	363	99.47	Honey Bee Genome Sequence
Apis	Contig2023	gnl|Amel_4.0|Group16.9	MegaBLAST	5e-90	333	100	Honey Bee Genome Sequence
Apis	Contig2027	gnl|Amel_4.0|Group3.26	MegaBLAST	0	785	100	Honey Bee Genome Sequence
Apis	Contig2028	gnl|Amel_3.0|GroupUn.1	MegaBLAST	3e-32	139	100	Honey Bee Genome Sequence
Apis	Contig2029	gnl|Amel_4.0|Group5.33	MegaBLAST	1e-75	283	99.32	Honey Bee Genome Sequence
Apis	Contig2031	gnl|Amel_4.0|Group3.31	MegaBLAST	6e-93	341	100	Honey Bee Genome Sequence
Apis	Contig2033	gnl|Amel_3.0|GroupUn.8825	MegaBLAST	2e-46	186	100	Honey Bee Genome Sequence
Apis	Contig2034	gnl|Amel_4.0|Group1.18	MegaBLAST	8e-67	254	100	Honey Bee Genome Sequence
Apis	Contig2035	gnl|Amel_4.0|Group1.65	MegaBLAST	1e-50	200	100	Honey Bee Genome Sequence
Apis	Contig2036	gnl|Amel_3.0|Group14.1	MegaBLAST	5e-31	135	100	Honey Bee Genome Sequence
Apis	Contig2037	gnl|Amel_4.0|Group11.32	MegaBLAST	2e-69	264	100	Honey Bee Genome Sequence
Apis	Contig2039	gnl|Amel_3.0|Group6.13	MegaBLAST	4e-47	188	96.4	Honey Bee Genome Sequence
Apis	Contig2040	gnl|Amel_3.0|GroupUn.1138	MegaBLAST	1e-32	141	100	Honey Bee Genome Sequence
Apis	Contig2041	gnl|Amel_4.0|Group11.1	MegaBLAST	2e-77	289	100	Honey Bee Genome Sequence
Apis	Contig2042	gnl|Amel_4.0|Group13.5	MegaBLAST	7e-42	170	100	Honey Bee Genome Sequence
Apis	Contig2045	gnl|Amel_4.0|Group4.22	MegaBLAST	1e-50	200	100	Honey Bee Genome Sequence
Apis	Contig2046	gnl|Amel_3.0|Group7.25	MegaBLAST	2e-58	226	99.15	Honey Bee Genome Sequence
Apis	Contig2047	gnl|Amel_4.0|Group10.39	MegaBLAST	6e-89	329	100	Honey Bee Genome Sequence
Apis	Contig2048	gnl|Amel_4.0|Group2.20	MegaBLAST	1e-59	230	100	Honey Bee Genome Sequence
Apis	Contig2049	gnl|Amel_4.0|Group5.8	MegaBLAST	2e-57	222	100	Honey Bee Genome Sequence
Apis	Contig2050	gnl|Amel_3.0|Group7.25	MegaBLAST	3e-63	242	99.21	Honey Bee Genome Sequence
Apis	Contig2051	gnl|Amel_3.0|Group9.1	MegaBLAST	2e-70	266	100	Honey Bee Genome Sequence
Apis	Contig2052	gnl|Amel_4.0|Group2.38	MegaBLAST	2e-108	392	100	Honey Bee Genome Sequence
Apis	Contig2053	gnl|Amel_4.0|Group13.5	MegaBLAST	7e-80	297	100	Honey Bee Genome Sequence
Apis	Contig2054	gnl|Amel_4.0|Group16.20	MegaBLAST	5e-49	194	100	Honey Bee Genome Sequence
Apis	Contig2055	gnl|Amel_3.0|Group14.5	MegaBLAST	7e-61	234	100	Honey Bee Genome Sequence
Apis	Contig2056	gnl|Amel_3.0|Group9.10	MegaBLAST	5e-79	295	100	Honey Bee Genome Sequence
Apis	Contig2057	gnl|Amel_4.0|Group1.60	MegaBLAST	1e-94	347	100	Honey Bee Genome Sequence
Apis	Contig2058	gnl|Amel_3.0|Group6.1	MegaBLAST	9e-48	190	100	Honey Bee Genome Sequence
Apis	Contig2059	gnl|Amel_4.0|Group15.21	MegaBLAST	9e-70	264	99.28	Honey Bee Genome Sequence
Apis	Contig2060	gnl|Amel_4.0|Group2.36	MegaBLAST	1e-62	240	100	Honey Bee Genome Sequence
Apis	Contig2061	gnl|Amel_4.0|Group16.9	MegaBLAST	2e-51	202	100	Honey Bee Genome Sequence
Apis	Contig2062	gnl|Amel_4.0|Group10.45	MegaBLAST	4e-48	192	100	Honey Bee Genome Sequence
Apis	Contig2063	gnl|Amel_3.0|GroupUn.1002	MegaBLAST	2e-34	147	100	Honey Bee Genome Sequence
Apis	Contig2064	gnl|Amel_3.0|GroupUn.8846	MegaBLAST	6e-52	204	99.07	Honey Bee Genome Sequence
Apis	Contig2065	gnl|Amel_4.0|Group16.12	MegaBLAST	9e-130	464	99.58	Honey Bee Genome Sequence
Apis	Contig2066	gnl|Amel_3.0|GroupUn.5110	MegaBLAST	2e-54	212	100	Honey Bee Genome Sequence
Apis	Contig2068	gnl|Amel_3.0|GroupUn.1061	MegaBLAST	3e-29	129	100	Honey Bee Genome Sequence
Apis	Contig2069	gnl|Amel_4.0|Group4.18	MegaBLAST	8e-104	379	100	Honey Bee Genome Sequence
Apis	Contig2070	gnl|Amel_4.0|Group10.36	MegaBLAST	4e-59	228	100	Honey Bee Genome Sequence
Apis	Contig2071	gnl|Amel_3.0|Group7.20	MegaBLAST	8e-67	254	99.25	Honey Bee Genome Sequence
Apis	Contig2072	gnl|Amel_3.0|GroupUn.9059	MegaBLAST	1e-130	468	100	Honey Bee Genome Sequence
Apis	Contig2073	gnl|Amel_4.0|Group2.38	MegaBLAST	1e-100	367	100	Honey Bee Genome Sequence
Apis	Contig2074	gnl|Amel_4.0|Group2.43	MegaBLAST	3e-63	242	100	Honey Bee Genome Sequence
Apis	Contig2075	gnl|Amel_4.0|Group1.68	MegaBLAST	2e-70	266	100	Honey Bee Genome Sequence
Apis	Contig2076	gnl|Amel_3.0|Group9.2	MegaBLAST	2e-67	256	99.25	Honey Bee Genome Sequence
Apis	Contig2077	gnl|Amel_3.0|Group7.17	MegaBLAST	3e-61	236	100	Honey Bee Genome Sequence
Apis	Contig2078	gnl|Amel_4.0|Group11.37	MegaBLAST	7e-72	272	100	Honey Bee Genome Sequence
Apis	Contig2079	gnl|Amel_4.0|Group5.25	MegaBLAST	5e-78	291	100	Honey Bee Genome Sequence
Apis	Contig2080	gnl|Amel_4.0|Group4.7	MegaBLAST	5e-83	309	100	Honey Bee Genome Sequence
Apis	Contig2081	gnl|Amel_3.0|Group8.13	MegaBLAST	8e-62	238	100	Honey Bee Genome Sequence
Apis	Contig2082	gnl|Amel_3.0|GroupUn.1607	MegaBLAST	2e-121	436	100	Honey Bee Genome Sequence
Apis	Contig2083	gnl|Amel_3.0|Group7.11	MegaBLAST	3e-74	279	100	Honey Bee Genome Sequence
Apis	Contig2084	gnl|Amel_4.0|Group3.18	MegaBLAST	2e-72	274	100	Honey Bee Genome Sequence
Apis	Contig2085	gnl|Amel_4.0|Group15.28	MegaBLAST	2e-105	383	100	Honey Bee Genome Sequence
Apis	Contig2086	gnl|Amel_4.0|Group3.27	MegaBLAST	5e-103	375	100	Honey Bee Genome Sequence
Apis	Contig2087	gnl|Amel_4.0|Group13.20	MegaBLAST	3e-123	442	98.73	Honey Bee Genome Sequence
Apis	Contig2088	gnl|Amel_3.0|Group8.19	MegaBLAST	2e-83	309	100	Honey Bee Genome Sequence
Apis	Contig2089	gnl|Amel_4.0|Group10.42	MegaBLAST	8e-51	200	100	Honey Bee Genome Sequence
Apis	Contig2090	gnl|Amel_4.0|Group4.18	MegaBLAST	4e-57	222	100	Honey Bee Genome Sequence
Apis	Contig2091	gnl|Amel_3.0|GroupUn.50	MegaBLAST	5e-160	565	99.71	Honey Bee Genome Sequence
Apis	Contig2092	gnl|Amel_3.0|GroupUn.96	MegaBLAST	2e-54	212	100	Honey Bee Genome Sequence
Apis	Contig2093	gnl|Amel_4.0|Group16.20	MegaBLAST	3e-69	262	100	Honey Bee Genome Sequence
Apis	Contig2094	gnl|Amel_4.0|Group12.26	MegaBLAST	3e-73	276	99.31	Honey Bee Genome Sequence
Apis	Contig2095	gnl|Amel_3.0|GroupUn.937	MegaBLAST	4e-154	545	100	Honey Bee Genome Sequence
Apis	Contig2096	gnl|Amel_4.0|Group15.28	MegaBLAST	2e-51	202	100	Honey Bee Genome Sequence
Apis	Contig2097	gnl|Amel_4.0|Group15.29	MegaBLAST	9e-28	125	100	Honey Bee Genome Sequence
Apis	Contig2098	gnl|Amel_4.0|Group12.20	MegaBLAST	2e-30	133	100	Honey Bee Genome Sequence
Apis	Contig2100	gnl|Amel_4.0|Group13.6	MegaBLAST	6e-131	468	100	Honey Bee Genome Sequence
Apis	Contig2101	gnl|Amel_3.0|GroupUn.2481	MegaBLAST	9e-133	474	100	Honey Bee Genome Sequence
Apis	Contig2102	gnl|Amel_4.0|Group3.8	MegaBLAST	8e-48	190	99	Honey Bee Genome Sequence
Apis	Contig2103	gnl|Amel_3.0|GroupUn.1098	MegaBLAST	2e-155	549	100	Honey Bee Genome Sequence
Apis	Contig2104	gnl|Amel_3.0|Group14.8	MegaBLAST	7e-69	262	100	Honey Bee Genome Sequence
Apis	Contig2105	gnl|Amel_4.0|Group4.23	MegaBLAST	2e-105	383	99.49	Honey Bee Genome Sequence
Apis	Contig2106	gnl|Amel_4.0|Group1.34	MegaBLAST	4e-56	218	100	Honey Bee Genome Sequence
Apis	Contig2107	gnl|Amel_3.0|GroupUn.1192	MegaBLAST	8e-45	180	100	Honey Bee Genome Sequence
Apis	Contig2108	gnl|Amel_4.0|Group1.63	MegaBLAST	2e-67	256	100	Honey Bee Genome Sequence
Apis	Contig2109	gnl|Amel_3.0|GroupUn.596	MegaBLAST	1e-43	176	100	Honey Bee Genome Sequence
Apis	Contig2111	gnl|Amel_4.0|Group16.12	MegaBLAST	2e-165	583	99.66	Honey Bee Genome Sequence
Apis	Contig2112	gnl|Amel_4.0|Group10.39	MegaBLAST	6e-55	214	100	Honey Bee Genome Sequence
Apis	Contig2114	gnl|Amel_3.0|GroupUn.1	MegaBLAST	1e-34	147	100	Honey Bee Genome Sequence
Apis	Contig2115	gnl|Amel_3.0|Group7.20	MegaBLAST	7e-80	297	100	Honey Bee Genome Sequence
Apis	Contig2116	gnl|Amel_3.0|GroupUn.9274	MegaBLAST	3e-42	172	100	Honey Bee Genome Sequence
Apis	Contig2117	gnl|Amel_4.0|Group4.22	MegaBLAST	6e-96	353	100	Honey Bee Genome Sequence
Apis	Contig2118	gnl|Amel_3.0|Group7.15	MegaBLAST	3e-38	159	100	Honey Bee Genome Sequence
Apis	Contig2119	gnl|Amel_4.0|Group13.9	MegaBLAST	2e-33	143	100	Honey Bee Genome Sequence
Apis	Contig2120	gnl|Amel_4.0|Group1.66	MegaBLAST	1e-70	268	100	Honey Bee Genome Sequence
Apis	Contig2121	gnl|Amel_4.0|Group1.60	MegaBLAST	1e-75	283	99.32	Honey Bee Genome Sequence
Apis	Contig2122	gnl|Amel_4.0|Group11.32	MegaBLAST	0	680	100	Honey Bee Genome Sequence
Apis	Contig2123	gnl|Amel_3.0|Group7.15	MegaBLAST	2e-58	226	100	Honey Bee Genome Sequence
Apis	Contig2124	gnl|Amel_4.0|Group12.26	MegaBLAST	3e-121	436	100	Honey Bee Genome Sequence
Apis	Contig2125	gnl|Amel_3.0|Group9.8	MegaBLAST	4e-78	291	100	Honey Bee Genome Sequence
Apis	Contig2126	gnl|Amel_4.0|Group10.41	MegaBLAST	5e-62	238	100	Honey Bee Genome Sequence
Apis	Contig2127	gnl|Amel_3.0|GroupUn.8875	MegaBLAST	6e-30	131	100	Honey Bee Genome Sequence
Apis	Contig2128	gnl|Amel_4.0|Group4.23	MegaBLAST	3e-117	422	100	Honey Bee Genome Sequence
Apis	Contig2129	gnl|Amel_4.0|Group2.5	MegaBLAST	2e-80	299	100	Honey Bee Genome Sequence
Apis	Contig2131	gnl|Amel_4.0|Group10.39	MegaBLAST	3e-129	462	100	Honey Bee Genome Sequence
Apis	Contig2132	gnl|Amel_3.0|Group14.5	MegaBLAST	6e-74	278	100	Honey Bee Genome Sequence
Apis	Contig2133	gnl|Amel_4.0|Group3.18	MegaBLAST	2e-33	143	100	Honey Bee Genome Sequence
Apis	Contig2134	gnl|Amel_4.0|Group2.36	MegaBLAST	9e-67	254	100	Honey Bee Genome Sequence
Apis	Contig2135	gnl|Amel_4.0|Group5.12	MegaBLAST	4e-56	218	99.12	Honey Bee Genome Sequence
Apis	Contig2136	gnl|Amel_4.0|Group15.34	MegaBLAST	2e-100	367	100	Honey Bee Genome Sequence
Apis	Contig2137	gnl|Amel_3.0|GroupUn.436	MegaBLAST	2e-36	153	100	Honey Bee Genome Sequence
Apis	Contig2140	gnl|Amel_4.0|Group11.5	MegaBLAST	4e-94	345	100	Honey Bee Genome Sequence
Apis	Contig2141	gnl|Amel_4.0|Group10.36	MegaBLAST	1e-40	167	95.28	Honey Bee Genome Sequence
Apis	Contig2143	gnl|Amel_3.0|GroupUn.7347	MegaBLAST	4e-56	218	100	Honey Bee Genome Sequence
Apis	Contig2144	gnl|Amel_4.0|Group16.15	MegaBLAST	1e-90	333	100	Honey Bee Genome Sequence
Apis	Contig2145	gnl|Amel_3.0|Group14.11	MegaBLAST	1e-81	303	97.11	Honey Bee Genome Sequence
Apis	Contig2146	gnl|Amel_3.0|GroupUn.5078	MegaBLAST	1e-170	601	99.68	Honey Bee Genome Sequence
Apis	Contig2147	gnl|Amel_4.0|Group11.37	MegaBLAST	5e-95	349	100	Honey Bee Genome Sequence
Apis	Contig2148	gnl|Amel_4.0|Group3.30	MegaBLAST	1e-63	244	93.02	Honey Bee Genome Sequence
Apis	Contig2149	gnl|Amel_3.0|GroupUn.260	MegaBLAST	1e-85	317	100	Honey Bee Genome Sequence
Apis	Contig2150	gnl|Amel_4.0|Group2.43	MegaBLAST	2e-42	172	95.33	Honey Bee Genome Sequence
Apis	Contig2151	gnl|Amel_3.0|GroupUn.125	MegaBLAST	3e-162	573	100	Honey Bee Genome Sequence
Apis	Contig2152	gnl|Amel_4.0|Group11.31	MegaBLAST	1e-87	323	100	Honey Bee Genome Sequence
Apis	Contig2154	gnl|Amel_3.0|GroupUn.442	MegaBLAST	2e-55	216	100	Honey Bee Genome Sequence
Apis	Contig2155	gnl|Amel_3.0|GroupUn.58	MegaBLAST	2e-62	240	100	Honey Bee Genome Sequence
Apis	Contig2156	gnl|Amel_4.0|Group2.36	MegaBLAST	5e-53	208	100	Honey Bee Genome Sequence
Apis	Contig2157	gnl|Amel_4.0|Group15.34	MegaBLAST	6e-85	315	99.39	Honey Bee Genome Sequence
Apis	Contig2158	gnl|Amel_3.0|GroupUn.712	MegaBLAST	3e-60	232	99.18	Honey Bee Genome Sequence
Apis	Contig2159	gnl|Amel_4.0|Group5.12	MegaBLAST	1e-106	387	99.5	Honey Bee Genome Sequence
Apis	Contig2160	gnl|Amel_4.0|Group5.12	MegaBLAST	4e-56	218	100	Honey Bee Genome Sequence
Apis	Contig2161	gnl|Amel_4.0|Group4.18	MegaBLAST	2e-67	258	100	Honey Bee Genome Sequence
Apis	Contig2163	gnl|Amel_3.0|GroupUn.8254	MegaBLAST	6e-71	268	100	Honey Bee Genome Sequence
Apis	Contig2164	gnl|Amel_4.0|Group2.43	MegaBLAST	3e-29	129	100	Honey Bee Genome Sequence
Apis	Contig2165	gnl|Amel_3.0|Group7.25	MegaBLAST	8e-51	200	100	Honey Bee Genome Sequence
Apis	Contig2166	gnl|Amel_3.0|GroupUn.1348	MegaBLAST	1e-52	206	100	Honey Bee Genome Sequence
Apis	Contig2167	gnl|Amel_4.0|Group1.23	MegaBLAST	1e-79	297	100	Honey Bee Genome Sequence
Apis	Contig2168	gnl|Amel_3.0|GroupUn.207	MegaBLAST	3e-50	198	100	Honey Bee Genome Sequence
Apis	Contig2169	gnl|Amel_4.0|Group10.37	MegaBLAST	3e-32	139	100	Honey Bee Genome Sequence
Apis	Contig2170	gnl|Amel_3.0|Group7.25	MegaBLAST	2e-54	212	100	Honey Bee Genome Sequence
Apis	Contig2172	gnl|Amel_4.0|Group4.23	MegaBLAST	2e-146	519	98.91	Honey Bee Genome Sequence
Apis	Contig2173	gnl|Amel_4.0|Group4.23	MegaBLAST	1e-52	206	99.07	Honey Bee Genome Sequence
Apis	Contig2175	gnl|Amel_4.0|Group2.38	MegaBLAST	1e-65	250	100	Honey Bee Genome Sequence
Apis	Contig2176	gnl|Amel_4.0|Group1.57	MegaBLAST	1e-87	323	100	Honey Bee Genome Sequence
Apis	Contig2177	gnl|Amel_4.0|Group11.23	MegaBLAST	6e-74	278	100	Honey Bee Genome Sequence
Apis	Contig2178	gnl|Amel_4.0|Group15.29	MegaBLAST	4e-62	238	100	Honey Bee Genome Sequence
Apis	Contig2179	gnl|Amel_3.0|Group9.2	MegaBLAST	8e-82	305	100	Honey Bee Genome Sequence
Apis	Contig2180	gnl|Amel_4.0|Group3.33	MegaBLAST	2e-51	202	100	Honey Bee Genome Sequence
Apis	Contig2181	gnl|Amel_4.0|Group15.29	MegaBLAST	5e-46	184	98.97	Honey Bee Genome Sequence
Apis	Contig2182	gnl|Amel_4.0|Group4.26	MegaBLAST	3e-98	359	100	Honey Bee Genome Sequence
Apis	Contig2183	gnl|Amel_4.0|Group15.29	MegaBLAST	2e-47	190	99	Honey Bee Genome Sequence
Apis	Contig2184	gnl|Amel_3.0|Group6.1	MegaBLAST	4e-47	188	98.99	Honey Bee Genome Sequence
Apis	Contig2185	gnl|Amel_4.0|Group2.20	MegaBLAST	4e-88	325	100	Honey Bee Genome Sequence
Apis	Contig2186	gnl|Amel_3.0|Group9.5	MegaBLAST	8e-24	111	100	Honey Bee Genome Sequence
Apis	Contig2187	gnl|Amel_3.0|GroupUn.485	MegaBLAST	3e-82	305	99.37	Honey Bee Genome Sequence
Apis	Contig2188	gnl|Amel_3.0|GroupUn.224	MegaBLAST	3e-44	178	99.13	Honey Bee Genome Sequence
Apis	Contig2190	gnl|Amel_3.0|GroupUn.82	MegaBLAST	4e-57	222	100	Honey Bee Genome Sequence
Apis	Contig2191	gnl|Amel_4.0|Group3.10	MegaBLAST	3e-41	168	100	Honey Bee Genome Sequence
Apis	Contig2192	gnl|Amel_4.0|Group10.1	MegaBLAST	9e-70	264	100	Honey Bee Genome Sequence
Apis	Contig2193	gnl|Amel_3.0|GroupUn.18	MegaBLAST	2e-51	202	100	Honey Bee Genome Sequence
Apis	Contig2194	gnl|Amel_4.0|Group1.75	MegaBLAST	3e-66	252	100	Honey Bee Genome Sequence
Apis	Contig2195	gnl|Amel_4.0|Group5.8	MegaBLAST	9e-70	264	100	Honey Bee Genome Sequence
Apis	Contig2196	gnl|Amel_4.0|Group4.9	MegaBLAST	1e-55	216	100	Honey Bee Genome Sequence
Apis	Contig2197	gnl|Amel_4.0|Group11.31	MegaBLAST	2e-51	202	100	Honey Bee Genome Sequence
Apis	Contig2198	gnl|Amel_4.0|Group3.8	MegaBLAST	1e-84	313	100	Honey Bee Genome Sequence
Apis	Contig2199	gnl|Amel_3.0|GroupUn.194	MegaBLAST	2e-33	143	100	Honey Bee Genome Sequence
Apis	Contig2200	gnl|Amel_3.0|Group9.4	MegaBLAST	3e-50	198	100	Honey Bee Genome Sequence
Apis	Contig2201	gnl|Amel_4.0|Group1.60	MegaBLAST	1e-38	161	100	Honey Bee Genome Sequence
Apis	Contig2202	gnl|Amel_3.0|GroupUn.9	MegaBLAST	1e-56	220	100	Honey Bee Genome Sequence
Apis	Contig2203	gnl|Amel_4.0|Group11.42	MegaBLAST	2e-73	276	100	Honey Bee Genome Sequence
Apis	Contig2204	gnl|Amel_4.0|Group15.34	MegaBLAST	1e-50	200	100	Honey Bee Genome Sequence
Apis	Contig2205	gnl|Amel_3.0|GroupUn.408	MegaBLAST	1e-85	317	100	Honey Bee Genome Sequence
Apis	Contig2206	gnl|Amel_3.0|Group14.5	MegaBLAST	1e-62	240	100	Honey Bee Genome Sequence
Apis	Contig2207	gnl|Amel_3.0|Group14.8	MegaBLAST	1e-72	274	99.3	Honey Bee Genome Sequence
Apis	Contig2208	gnl|Amel_3.0|GroupUn.505	MegaBLAST	1e-72	274	100	Honey Bee Genome Sequence
Apis	Contig2210	gnl|Amel_4.0|Group3.18	MegaBLAST	3e-44	178	98.95	Honey Bee Genome Sequence
Apis	Contig2211	gnl|Amel_3.0|GroupUn.1098	MegaBLAST	3e-60	232	100	Honey Bee Genome Sequence
Apis	Contig2212	gnl|Amel_4.0|Group15.21	MegaBLAST	3e-79	295	100	Honey Bee Genome Sequence
Apis	Contig2213	gnl|Amel_4.0|Group13.20	MegaBLAST	1e-59	230	100	Honey Bee Genome Sequence
Apis	Contig2214	gnl|Amel_4.0|Group2.43	MegaBLAST	4e-91	335	100	Honey Bee Genome Sequence
Apis	Contig2215	gnl|Amel_3.0|GroupUn.396	MegaBLAST	1e-46	186	100	Honey Bee Genome Sequence
Apis	Contig2216	gnl|Amel_3.0|GroupUn.185	MegaBLAST	5e-122	438	100	Honey Bee Genome Sequence
Apis	Contig2217	gnl|Amel_3.0|GroupUn.97	MegaBLAST	3e-47	188	100	Honey Bee Genome Sequence
Apis	Contig2219	gnl|Amel_3.0|GroupUn.132	MegaBLAST	2e-61	236	100	Honey Bee Genome Sequence
Apis	Contig2220	gnl|Amel_4.0|Group13.19	MegaBLAST	9e-36	151	100	Honey Bee Genome Sequence
Apis	Contig2221	gnl|Amel_4.0|Group1.82	MegaBLAST	2e-49	196	100	Honey Bee Genome Sequence
Apis	Contig2222	gnl|Amel_3.0|Group14.3	MegaBLAST	5e-88	325	100	Honey Bee Genome Sequence
Apis	Contig2223	gnl|Amel_4.0|Group5.22	MegaBLAST	9e-61	234	100	Honey Bee Genome Sequence
Apis	Contig2224	gnl|Amel_4.0|Group1.23	MegaBLAST	3e-60	232	100	Honey Bee Genome Sequence
Apis	Contig2225	gnl|Amel_3.0|GroupUn.57	MegaBLAST	3e-85	315	100	Honey Bee Genome Sequence
Apis	Contig2226	gnl|Amel_3.0|GroupUn.91	MegaBLAST	2e-23	109	100	Honey Bee Genome Sequence
Apis	Contig2227	gnl|Amel_4.0|Group4.18	MegaBLAST	3e-45	182	100	Honey Bee Genome Sequence
Apis	Contig2229	gnl|Amel_4.0|Group4.23	MegaBLAST	6e-55	214	100	Honey Bee Genome Sequence
Apis	Contig2231	gnl|Amel_3.0|GroupUn.5300	MegaBLAST	7e-64	244	100	Honey Bee Genome Sequence
Apis	Contig2232	gnl|Amel_4.0|Group1.75	MegaBLAST	9e-54	210	100	Honey Bee Genome Sequence
Apis	Contig2233	gnl|Amel_4.0|Group15.34	MegaBLAST	1e-103	377	99.48	Honey Bee Genome Sequence
Apis	Contig2234	gnl|Amel_4.0|Group13.19	MegaBLAST	1e-46	186	100	Honey Bee Genome Sequence
Apis	Contig2236	gnl|Amel_3.0|GroupUn.1061	MegaBLAST	1e-55	216	100	Honey Bee Genome Sequence
Apis	Contig2237	gnl|Amel_3.0|Group8.8	MegaBLAST	1e-119	430	100	Honey Bee Genome Sequence
Apis	Contig2238	gnl|Amel_4.0|Group5.25	MegaBLAST	9e-54	210	100	Honey Bee Genome Sequence
Apis	Contig2239	gnl|Amel_4.0|Group5.20	MegaBLAST	4e-56	218	100	Honey Bee Genome Sequence
Apis	Contig2240	gnl|Amel_4.0|Group10.1	MegaBLAST	1e-59	230	100	Honey Bee Genome Sequence
Apis	Contig2241	gnl|Amel_3.0|GroupUn.937	MegaBLAST	6e-55	214	100	Honey Bee Genome Sequence
Apis	Contig2242	gnl|Amel_3.0|Group8.9	MegaBLAST	4e-72	272	100	Honey Bee Genome Sequence
Apis	Contig2243	gnl|Amel_4.0|Group1.60	MegaBLAST	2e-55	216	100	Honey Bee Genome Sequence
Apis	Contig2244	gnl|Amel_3.0|Group7.15	MegaBLAST	1e-72	274	100	Honey Bee Genome Sequence
Apis	Contig2245	gnl|Amel_3.0|Group6.14	MegaBLAST	1e-25	117	100	Honey Bee Genome Sequence
Apis	Contig2247	gnl|Amel_3.0|GroupUn.1192	MegaBLAST	2e-165	583	100	Honey Bee Genome Sequence
Apis	Contig2248	gnl|Amel_3.0|Group8.19	MegaBLAST	6e-55	214	99.11	Honey Bee Genome Sequence
Apis	Contig2250	gnl|Amel_4.0|Group4.23	MegaBLAST	0	680	99.71	Honey Bee Genome Sequence
Apis	Contig2251	gnl|Amel_3.0|Group7.25	MegaBLAST	2e-64	246	100	Honey Bee Genome Sequence
Apis	Contig2252	gnl|Amel_3.0|GroupUn.4774	MegaBLAST	1e-119	430	99.55	Honey Bee Genome Sequence
Apis	Contig2254	gnl|Amel_3.0|Group14.3	MegaBLAST	0	648	100	Honey Bee Genome Sequence
Apis	Contig2259	gnl|Amel_4.0|Group5.30	MegaBLAST	7e-49	194	98.5	Honey Bee Genome Sequence
Apis	Contig2260	gnl|Amel_4.0|Group2.33	MegaBLAST	0	710	100	Honey Bee Genome Sequence
Apis	Contig2264	gnl|Amel_3.0|GroupUn.3	MegaBLAST	3e-24	113	100	Honey Bee Genome Sequence
Apis	Contig2265	gnl|Amel_3.0|GroupUn.3812	MegaBLAST	1e-47	190	98.08	Honey Bee Genome Sequence
Apis	Contig2270	gnl|Amel_3.0|GroupUn.706	MegaBLAST	8e-48	190	100	Honey Bee Genome Sequence
Apis	Contig2272	gnl|Amel_3.0|GroupUn.5224	MegaBLAST	5e-85	315	98.25	Honey Bee Genome Sequence
Apis	Contig2273	gnl|Amel_3.0|GroupUn.8482	MegaBLAST	4e-54	212	100	Honey Bee Genome Sequence
Apis	Contig2274	gnl|Amel_4.0|Group11.42	MegaBLAST	1e-84	313	100	Honey Bee Genome Sequence
Apis	Contig2276	gnl|Amel_4.0|Group5.8	MegaBLAST	5e-49	194	99.02	Honey Bee Genome Sequence
Apis	Contig2278	gnl|Amel_4.0|Group3.25	MegaBLAST	1e-55	216	100	Honey Bee Genome Sequence
Apis	Contig2279	gnl|Amel_3.0|Group7.15	MegaBLAST	5e-59	228	100	Honey Bee Genome Sequence
Apis	Contig2281	gnl|Amel_4.0|Group11.32	MegaBLAST	5e-34	145	100	Honey Bee Genome Sequence
Apis	Contig2283	gnl|Amel_4.0|Group5.31	MegaBLAST	5e-63	242	100	Honey Bee Genome Sequence
Apis	Contig2284	gnl|Amel_4.0|Group2.35	MegaBLAST	5e-65	248	100	Honey Bee Genome Sequence
Apis	Contig2285	gnl|Amel_4.0|Group10.38	MegaBLAST	3e-98	359	100	Honey Bee Genome Sequence
Apis	Contig2286	gnl|Amel_4.0|Group4.23	MegaBLAST	2e-57	222	100	Honey Bee Genome Sequence
Apis	Contig2287	gnl|Amel_4.0|Group15.26	MegaBLAST	3e-63	242	100	Honey Bee Genome Sequence
Apis	Contig2288	gnl|Amel_3.0|GroupUn.9	MegaBLAST	1e-78	293	100	Honey Bee Genome Sequence
Apis	Contig2290	gnl|Amel_4.0|Group1.60	MegaBLAST	6e-37	155	100	Honey Bee Genome Sequence
Apis	Contig2294	gnl|Amel_4.0|Group1.23	MegaBLAST	2e-67	256	100	Honey Bee Genome Sequence
Apis	Contig2295	gnl|Amel_3.0|Group6.13	MegaBLAST	3e-50	198	100	Honey Bee Genome Sequence
Apis	Contig2297	gnl|Amel_4.0|Group1.22	MegaBLAST	8e-27	121	100	Honey Bee Genome Sequence
Apis	Contig2298	gnl|Amel_4.0|Group2.38	MegaBLAST	6e-71	268	100	Honey Bee Genome Sequence
Apis	Contig2299	gnl|Amel_3.0|GroupUn.325	MegaBLAST	9e-53	208	100	Honey Bee Genome Sequence
Apis	Contig2304	gnl|Amel_3.0|GroupUn.8825	MegaBLAST	8e-45	180	100	Honey Bee Genome Sequence
Apis	Contig2306	gnl|Amel_4.0|Group11.14	MegaBLAST	3e-66	252	100	Honey Bee Genome Sequence
Apis	Contig2307	gnl|Amel_4.0|Group12.26	MegaBLAST	5e-41	168	100	Honey Bee Genome Sequence
Apis	Contig2317	gnl|Amel_4.0|Group12.19	MegaBLAST	7e-165	581	100	Honey Bee Genome Sequence
Apis	Contig2318	gnl|Amel_4.0|Group10.30	MegaBLAST	7e-64	244	100	Honey Bee Genome Sequence
Apis	Contig2321	gnl|Amel_4.0|Group11.41	MegaBLAST	3e-38	159	95	Honey Bee Genome Sequence
Apis	Contig2329	gnl|Amel_3.0|Group6.13	MegaBLAST	8e-121	434	99.12	Honey Bee Genome Sequence
Apis	Contig2331	gnl|Amel_4.0|Group11.32	MegaBLAST	2e-55	216	100	Honey Bee Genome Sequence
Apis	Contig2333	gnl|Amel_4.0|Group5.30	MegaBLAST	6e-159	561	100	Honey Bee Genome Sequence
Apis	Contig2335	gnl|Amel_4.0|Group3.25	MegaBLAST	5e-60	232	100	Honey Bee Genome Sequence
Apis	Contig2347	gnl|Amel_3.0|Group6.13	MegaBLAST	6e-90	331	100	Honey Bee Genome Sequence
Apis	Contig2350	gnl|Amel_4.0|Group13.5	MegaBLAST	3e-87	323	100	Honey Bee Genome Sequence
Apis	Contig2359	gnl|Amel_4.0|Group10.13	MegaBLAST	0	716	99.46	Honey Bee Genome Sequence
Apis	Contig2368	gnl|Amel_4.0|Group10.30	MegaBLAST	2e-61	236	100	Honey Bee Genome Sequence
Apis	Contig2413	gnl|Amel_3.0|GroupUn.105	MegaBLAST	2e-87	323	93.61	Honey Bee Genome Sequence
Bacterium	Contig4	CP002424.1	BLASTN	4e-63	250	0.95	Neisseria meningitidis NZ-05/33 complete genome
Bacterium	Contig9	EF116579.1	BLASTN	0	666	0.93	Pediococcus dextrinicus strain DSM 20335 23S ribosomal RNA gene complete sequence
Bacterium	Contig11	CP001790.1	BLASTN	1e-26	129	0.91	Pectobacterium wasabiae WPP163 complete genome
Bacterium	Contig16	AF405370.2	BLASTN	8e-29	135	1	Pediococcus dextrinicus clone P17 16S ribosomal RNA gene partial sequence
Bacterium	Contig20	NR_041920.1	BLASTN	8e-11	75.8	1	Lactobacillus gasseri ATCC 33323 strain ATCC 33323 16S ribosomal RNA partial sequence
Bacterium	Contig21	ADK74769.1	BLASTX	2e-13	69.7	0.53	gb|ADK74769.1| surface layer protein [Lactobacillus helveticus]
Bacterium	Contig203	ZP_06934463.1	BLASTX	1e-17	77.4	0.55	ref|ZP_06934463.1| putative lipoprotein [Escherichia coli OP50]
Bacterium	Contig277	CP002956.1	BLASTN	4e-29	137	0.86	Yersinia pestis A1122 complete genome
Bacterium	Contig289	DQ508185.1	BLASTN	6e-51	210	0.88	Candidatus Arsenophonus triatominarum 16S ribosomal RNA gene and 16S-23S ribosomal RNA intergenic spacer partial sequence
Bacterium	Contig306	CP000517.1	BLASTN	4e-26	127	0.81	Lactobacillus helveticus DPC 4571 complete genome
Bacterium	Contig308	AP012200.1	BLASTN	0	644	1	Melissococcus plutonius ATCC 35311 DNA complete genome
Bacterium	Contig394	FN545148.1	BLASTN	1e-53	218	0.86	Arsenophonus nasoniae whole genome shotgun assembly contig scaffold00080
Bacterium	Contig423	AF429600.1	BLASTN	3e-20	107	0.92	Lactobacillus jensenii strain ATCC 25258 16S ribosomal RNA gene partial sequence
Bacterium	Contig426	FN645454.1	BLASTN	1e-65	258	0.93	Bartonella clarridgeiae strain 73 complete genome
Bacterium	Contig432	CP000826.1	BLASTN	0	678	0.98	Serratia proteamaculans 568 complete genome
Bacterium	Contig436	AP012200.1	BLASTN	e-163	583	0.98	Melissococcus plutonius ATCC 35311 DNA complete genome
Bacterium	Contig441	CP002464.1	BLASTN	e-143	515	0.94	Lactobacillus johnsonii DPC 6026 complete genome
Bacterium	Contig442	GQ266603.1	BLASTN	e-136	494	1	Uncultured bacterium clone 3P-11 16S ribosomal RNA gene partial sequence
Bacterium	Contig454	CR378680.1	BLASTN	3e-51	210	0.93	Photobacterium profundum SS9 chromosome 2
Bacterium	Contig458	HM108437.1	BLASTN	e-158	565	1	Uncultured Rhizobiales bacterium clone SHAI082 16S ribosomal RNA gene partial sequence
Bacterium	Contig459	EF116579.1	BLASTN	e-110	408	0.88	Pediococcus dextrinicus strain DSM 20335 23S ribosomal RNA gene complete sequence
Bacterium	Contig460	HM113258.1	BLASTN	1e-74	287	1	Uncultured Bacilli bacterium clone SHOG639 16S ribosomal RNA gene partial sequence
Bacterium	Contig464	CP002729.1	BLASTN	1e-93	351	1	Escherichia coli UMNK88 complete genome
Bacterium	Contig465	CP002621.1	BLASTN	3e-26	127	0.86	Enterococcus faecalis OG1RF complete genome
Bacterium	Contig469	HM113323.1	BLASTN	0	2002	0.99	Uncultured Bifidobacterium sp. clone SHOG718 16S ribosomal RNA gene partial sequence
Bacterium	Contig471	AP012200.1	BLASTN	0	670	0.97	Melissococcus plutonius ATCC 35311 DNA complete genome
Bacterium	Contig472	CP000653.1	BLASTN	e-105	391	0.97	Enterobacter sp. 638 complete genome
Bacterium	Contig474	AP012200.1	BLASTN	e-155	557	0.99	Melissococcus plutonius ATCC 35311 DNA complete genome
Bacterium	Contig479	CP003094.1	BLASTN	9e-45	188	0.9	Lactobacillus rhamnosus ATCC 8530 complete genome
Bacterium	Contig485	CP001562.1	BLASTN	e-136	494	0.98	Bartonella grahamii as4aup complete genome
Bacterium	Contig489	CP002420.1	BLASTN	6e-60	240	0.85	Neisseria meningitidis H44/76 complete genome
Bacterium	Contig497	HM113305.1	BLASTN	2e-50	206	1	Uncultured Lactobacillus sp. clone SHOG693 16S ribosomal RNA gene partial sequence
Bacterium	Contig514	HM108433.1	BLASTN	e-176	626	0.99	Uncultured Rhizobiales bacterium clone SHAI078 16S ribosomal RNA gene partial sequence
Bacterium	Contig520	AE017340.1	BLASTN	5e-57	230	0.86	Idiomarina loihiensis L2TR complete genome
Bacterium	Contig521	EF187250.1	BLASTN	2e-50	206	1	Pasteurellaceae bacterium LvLi2 16S ribosomal RNA gene partial sequence
Bacterium	Contig522	HM534865.1	BLASTN	2e-60	240	0.99	Lactobacillus sp. AmmhmR5 16S ribosomal RNA gene partial sequence
Bacterium	Contig528	FR774048.1	BLASTN	0	728	0.92	Neisseria meningitidis WUE 2594 complete genome
Bacterium	Contig531	CP001918.1	BLASTN	0	1213	0.96	Enterobacter cloacae subsp. cloacae ATCC 13047 complete genome
Bacterium	Contig537	HM534865.1	BLASTN	3e-46	192	0.99	Lactobacillus sp. AmmhmR5 16S ribosomal RNA gene partial sequence
Bacterium	Contig539	AP012200.1	BLASTN	0	971	0.99	Melissococcus plutonius ATCC 35311 DNA complete genome
Bacterium	Contig540	HM007625.1	BLASTN	0	666	0.97	Yersinia pseudotuberculosis strain DSM 8992 23S ribosomal RNA gene partial sequence
Bacterium	Contig541	X89812.1	BLASTN	0	1094	0.91	Acetobacter xylinus DNA for 23S ribosomal RNA gene
Bacterium	Contig542	CP002174.1	BLASTN	2e-52	214	0.94	Cryptomonas paramecium strain CCAP977/2A chromosome 3 complete sequence
Bacterium	Contig552	FR877557.1	BLASTN	4e-56	226	0.94	Salmonella bongori NCTC 12419 culture collection SGSC SARC11 complete genome
Bacterium	Contig554	HM215035.1	BLASTN	e-115	422	0.98	Uncultured gamma proteobacterium clone D08062B1 16S ribosomal RNA gene partial sequence
Bacterium	Contig557	FN543093.2	BLASTN	1e-41	178	0.85	Cronobacter turicensis z3032 complete genome
Bacterium	Contig559	HM534865.1	BLASTN	5e-51	208	1	Lactobacillus sp. AmmhmR5 16S ribosomal RNA gene partial sequence
Bacterium	Contig561	HM113358.1	BLASTN	1e-58	234	1	Uncultured gamma proteobacterium clone SHOG764 16S ribosomal RNA gene partial sequence
Bacterium	Contig563	JF813790.1	BLASTN	9e-72	278	1	Gamma proteobacterium W08.001 16S ribosomal RNA gene partial sequence
Bacterium	Contig567	AP012200.1	BLASTN	7e-98	365	1	Melissococcus plutonius ATCC 35311 DNA complete genome
Bacterium	Contig570	GU323336.1	BLASTN	e-126	460	0.92	Neisseria dentiae strain DSMZ 19151 23S ribosomal RNA gene partial sequence
Bacterium	Contig571	HM534804.1	BLASTN	e-160	573	1	Lactobacillus sp. Afpoto7 16S ribosomal RNA gene partial sequence
Bacterium	Contig572	HM113356.1	BLASTN	0	1049	1	Uncultured gamma proteobacterium clone SHOG762 16S ribosomal RNA gene partial sequence
Bacterium	Contig575	CP002124.1	BLASTN	e-154	553	0.97	Erwinia sp. Ejp617 complete genome
Bacterium	Contig577	EF116579.1	BLASTN	0	771	0.89	Pediococcus dextrinicus strain DSM 20335 23S ribosomal RNA gene complete sequence
Bacterium	Contig578	AL157959.1	BLASTN	0	1857	0.95	Neisseria meningitidis serogroup A strain Z2491 complete genome
Bacterium	Contig580	CP002464.1	BLASTN	2e-73	283	0.92	Lactobacillus johnsonii DPC 6026 complete genome
Bacterium	Contig581	AY264668.1	BLASTN	6e-52	212	0.89	Arsenophonus endosymbiont of Neomaskellia andropogonis 16S ribosomal RNA gene partial sequence
Bacterium	Contig582	AJ294423.1	BLASTN	3e-51	210	0.93	Vibrio navarrensis 23S rRNA gene strain CIP 103381T
Bacterium	Contig583	CP002424.1	BLASTN	0	757	0.98	Neisseria meningitidis NZ-05/33 complete genome
Bacterium	Contig585	JF320951.1	BLASTN	e-121	442	0.93	Edwardsiella tarda strain GYEONGGI01 23S ribosomal RNA gene partial sequence
Bacterium	Contig586	FN543093.2	BLASTN	1e-50	208	0.87	Cronobacter turicensis z3032 complete genome
Bacterium	Contig588	AF289497.1	BLASTN	e-140	505	0.96	Uncultured sheep mite bacterium Caithness 8 16S ribosomal RNA gene partial sequence
Bacterium	Contig589	HM007602.1	BLASTN	4e-52	212	0.94	Plesiomonas shigelloides strain DSM 8224 23S ribosomal RNA gene partial sequence
Bacterium	Contig590	EF116574.1	BLASTN	e-166	595	0.92	Pediococcus damnosus strain DSM 20331 23S ribosomal RNA gene complete sequence
Bacterium	Contig591	HM046573.1	BLASTN	1e-66	262	1	Uncultured gamma proteobacterium clone ACW_G5 16S ribosomal RNA gene partial sequence
Bacterium	Contig592	HM046580.1	BLASTN	2e-86	327	0.97	Uncultured Lactobacillus sp. clone AMW_G6 16S ribosomal RNA gene partial sequence
Bacterium	Contig593	FN692037.1	BLASTN	0	835	0.93	Lactobacillus crispatus ST1 complete genome strain ST1
Bacterium	Contig594	CP002429.1	BLASTN	4e-76	293	0.91	Lactobacillus helveticus H10 complete genome
Bacterium	Contig595	CP001891.1	BLASTN	4e-35	157	0.84	Klebsiella variicola At-22 complete genome
Bacterium	Contig597	HM046576.1	BLASTN	0	823	0.98	Uncultured Lactobacillus sp. clone ACW_U5 16S ribosomal RNA gene partial sequence
Bacterium	Contig599	HM113256.1	BLASTN	9e-91	341	1	Uncultured Lactobacillus sp. clone SHOG636 16S ribosomal RNA gene partial sequence
Bacterium	Contig601	AY264670.1	BLASTN	5e-52	212	0.93	Arsenophonus endosymbiont of Tetraleurodes acaciae 16S ribosomal RNA gene partial sequence
Bacterium	Contig602	HM534869.1	BLASTN	2e-91	343	0.99	Lactobacillus sp. AmmpolR6 16S ribosomal RNA gene partial sequence
Bacterium	Contig604	CP002764.1	BLASTN	1e-68	268	0.91	Lactobacillus kefiranofaciens ZW3 complete genome
Bacterium	Contig605	FN692037.1	BLASTN	1e-47	198	0.89	Lactobacillus crispatus ST1 complete genome strain ST1
Bacterium	Contig606	FR877557.1	BLASTN	2e-48	200	0.94	Salmonella bongori NCTC 12419 culture collection SGSC SARC11 complete genome
Bacterium	Contig607	HM113269.1	BLASTN	5e-99	369	1	Uncultured gamma proteobacterium clone SHOG651 16S ribosomal RNA gene partial sequence
Bacterium	Contig608	HM534865.1	BLASTN	8e-70	272	0.99	Lactobacillus sp. AmmhmR5 16S ribosomal RNA gene partial sequence
Bacterium	Contig638	CP002764.1	BLASTN	9e-28	133	0.82	Lactobacillus kefiranofaciens ZW3 complete genome
Bacterium	Contig682	HQ284807.1	BLASTN	2e-88	333	1	Pseudomonas lutea strain 6N6 16S ribosomal RNA gene partial sequence
Bacterium	Contig698	EGF35669.1	BLASTX	1e-19	80.5	0.77	gb|EGF35669.1| surface layer protein [Lactobacillus helveticus MTCC 5463]
Bacterium	Contig763	AY370189.1	BLASTN	0	2169	0.99	Uncultured Simonsiella sp. clone pAJ198 16S ribosomal RNA partial sequence
Bacterium	Contig767	EU773774.1	BLASTN	0	718	0.99	Uncultured bacterium clone CE2_c09 16S ribosomal RNA gene partial sequence
Bacterium	Contig770	GU474853.1	BLASTN	2e-90	341	0.91	Uncultured alpha proteobacterium HF0010_30A23 genomic sequence
Bacterium	Contig776	CP002764.1	BLASTN	1e-29	139	0.86	Lactobacillus kefiranofaciens ZW3 complete genome
Bacterium	Contig778	CP002585.1	BLASTN	e-157	563	0.98	Pseudomonas brassicacearum subsp. brassicacearum NFM421 complete genome
Bacterium	Contig803	AB437358.1	BLASTN	0	801	0.97	Bifidobacterium coryneforme gene for 16S ribosomal RNA partial sequence
Bacterium	Contig817	HM112440.1	BLASTN	e-117	430	0.96	Uncultured Acetobacteraceae bacterium clone SHOB761 16S ribosomal RNA gene partial sequence
Bacterium	Contig823	HM112042.1	BLASTN	e-142	513	1	Uncultured Lactobacillus sp. clone SHOA636 16S ribosomal RNA gene partial sequence
Bacterium	Contig824	AY116909.1	BLASTN	1e-70	274	0.99	Morganella morganii strain ATCC 25830 23S ribosomal RNA gene partial sequence
Bacterium	Contig827	CP002621.1	BLASTN	e-180	638	1	Enterococcus faecalis OG1RF complete genome
Bacterium	Contig832	CP002621.1	BLASTN	0	799	0.99	Enterococcus faecalis OG1RF complete genome
Bacterium	Contig836	AM181176.4	BLASTN	0	769	0.98	Pseudomonas fluorescens SBW25 complete genome
Bacterium	Contig837	CP002424.1	BLASTN	9e-29	135	0.92	Neisseria meningitidis NZ-05/33 complete genome
Bacterium	Contig839	JN169126.1	BLASTN	4e-61	242	1	Serratia sp. gMYS4 16S ribosomal RNA gene partial sequence
Bacterium	Contig840	EU063829.1	BLASTN	3e-23	117	0.94	Uncultured bacterium clone LM0ACA5ZF05FM1 genomic sequence
Bacterium	Contig841	AP012280.1	BLASTN	1e-83	317	1	Pseudomonas aeruginosa NCGM2.S1 DNA complete genome
Bacterium	Contig843	CP003032.1	BLASTN	1e-50	208	0.89	Lactobacillus ruminis ATCC 27782 complete genome
Bacterium	Contig848	FN645504.1	BLASTN	0	1566	0.96	Bartonella sp. 1-1C contig19 whole genome shotgun sequence
Bacterium	Contig849	Y17360.1	BLASTN	1e-27	131	0.91	Lactobacillus amylolyticus 23S rRNA gene
Bacterium	Contig850	AP009256.1	BLASTN	0	1368	0.95	Bifidobacterium adolescentis ATCC 15703 DNA complete genome
Bacterium	Contig851	GQ155939.1	BLASTN	e-165	589	0.98	Uncultured bacterium clone SHZF538 16S ribosomal RNA gene partial sequence
Bacterium	Contig852	CP002609.1	BLASTN	3e-82	313	0.93	Lactobacillus amylovorus GRL1118 complete genome
Bacterium	Contig854	CU928158.2	BLASTN	e-122	446	0.98	Escherichia fergusonii ATCC 35469 chromosome complete genome
Bacterium	Contig856	CP001840.1	BLASTN	0	1043	0.93	Bifidobacterium bifidum PRL2010 complete genome
Bacterium	Contig857	CP000524.1	BLASTN	4e-93	349	0.97	Bartonella bacilliformis KC583 complete genome
Bacterium	Contig859	CP002775.1	BLASTN	e-171	609	0.99	Serratia sp. AS13 complete genome
Bacterium	Contig863	AP012200.1	BLASTN	e-159	569	0.94	Melissococcus plutonius ATCC 35311 DNA complete genome
Bacterium	Contig866	CP002033.1	BLASTN	e-171	611	0.85	Lactobacillus fermentum CECT 5716 complete genome
Bacterium	Contig869	AP012157.1	BLASTN	e-106	392	0.9	Solibacillus silvestris StLB046 DNA complete genome
Bacterium	Contig870	CP002341.1	BLASTN	2e-11	77.8	0.9	Lactobacillus delbrueckii subsp. bulgaricus ND02 complete genome
Bacterium	Contig872	HQ407240.1	BLASTN	e-173	617	1	Enterobacter amnigenus strain E63 16S ribosomal RNA gene partial sequence
Bacterium	Contig874	EU063829.1	BLASTN	e-106	392	0.88	Uncultured bacterium clone LM0ACA5ZF05FM1 genomic sequence
Bacterium	Contig875	CP002491.1	BLASTN	0	1136	1	Enterococcus faecalis 62 complete genome
Bacterium	Contig878	GU923816.1	BLASTN	4e-16	93.7	0.91	Uncultured bacterium clone F5K2Q4C04I317V 23S ribosomal RNA gene partial sequence
Bacterium	Contig879	DQ837631.1	BLASTN	2e-85	323	1	Uncultured firmicute clone HBG_B1V3-3 16S ribosomal RNA gene partial sequence
Bacterium	Contig880	HM534782.1	BLASTN	4e-61	242	1	Lactobacillus sp. Acpor9 16S ribosomal RNA gene partial sequence
Bacterium	Contig881	BX897700.1	BLASTN	0	771	0.95	Bartonella quintana str. Toulouse complete genome
Bacterium	Contig882	JF813790.1	BLASTN	1e-96	361	1	Gamma proteobacterium W08.001 16S ribosomal RNA gene partial sequence
Bacterium	Contig887	CP002220.1	BLASTN	e-135	490	0.91	Bifidobacterium bifidum S17 complete genome
Bacterium	Contig888	FJ410392.1	BLASTN	0	914	0.96	Kingella kingae ATCC:23330 16S ribosomal RNA gene partial sequence
Bacterium	Contig891	HM046573.1	BLASTN	3e-94	353	0.96	Uncultured gamma proteobacterium clone ACW_G5 16S ribosomal RNA gene partial sequence
Bacterium	Contig893	HM108663.1	BLASTN	e-101	377	1	Uncultured Rhizobiales bacterium clone SHAM002 16S ribosomal RNA gene partial sequence
Bacterium	Contig894	CP003047.1	BLASTN	2e-63	250	1	Salmonella enterica subsp. enterica serovar Gallinarum str. RKS5078 complete genome
Bacterium	Contig895	AY370190.1	BLASTN	0	898	1	Uncultured Simonsiella sp. clone pAJ199 16S ribosomal RNA partial sequence
Bacterium	Contig896	CP002429.1	BLASTN	3e-50	206	0.92	Lactobacillus helveticus H10 complete genome
Bacterium	Contig897	GU924392.1	BLASTN	8e-82	311	1	Uncultured bacterium clone F5K2Q4C04ISZPH 23S ribosomal RNA gene partial sequence
Bacterium	Contig898	FN645504.1	BLASTN	0	862	0.96	Bartonella sp. 1-1C contig19 whole genome shotgun sequence
Bacterium	Contig899	EF030095.1	BLASTN	0	672	0.92	Acidocella sp. GS19h 23S ribosomal RNA gene partial sequence
Bacterium	Contig900	HM113312.1	BLASTN	0	977	1	Uncultured Lactobacillus sp. clone SHOG701 16S ribosomal RNA gene partial sequence
Bacterium	Contig902	AB675600.1	BLASTN	7e-98	365	0.99	Klebsiella pneumoniae gene for 16S rRNA partial sequence strain
Bacterium	Contig903	FN692037.1	BLASTN	1e-68	268	0.93	Lactobacillus crispatus ST1 complete genome strain ST1
Bacterium	Contig904	CP002621.1	BLASTN	0	648	0.93	Enterococcus faecalis OG1RF complete genome
Bacterium	Contig905	HM534813.1	BLASTN	0	882	1	Lactobacillus sp. Mboho2r2 16S ribosomal RNA gene partial sequence
Bacterium	Contig906	HM108336.1	BLASTN	0	644	0.99	Uncultured Acetobacteraceae bacterium clone SHAG509 16S ribosomal RNA gene partial sequence
Bacterium	Contig907	JN256921.1	BLASTN	e-112	414	1	Ochrobactrum sp. CRRI 29 16S ribosomal RNA gene partial sequence
Bacterium	Contig909	AY370188.1	BLASTN	0	918	0.99	Uncultured Gluconacetobacter sp. clone pAJ205 16S ribosomal RNA partial sequence
Bacterium	Contig910	CP001655.1	BLASTN	2e-51	210	0.89	Dickeya zeae Ech1591 complete genome
Bacterium	Contig911	CP002246.1	BLASTN	e-136	492	0.94	Yersinia enterocolitica subsp. palearctica 105.5R(r) complete genome
Bacterium	Contig912	AP011170.1	BLASTN	0	1189	0.92	Acetobacter pasteurianus IFO 3283-12 DNA complete genome
Bacterium	Contig914	CP000394.1	BLASTN	0	1122	0.92	Granulibacter bethesdensis CGDNIH1 complete genome
Bacterium	Contig915	FN645524.1	BLASTN	4e-81	309	0.94	Bartonella schoenbuchensis R1 contig19 whole genome shotgun sequence
Bacterium	Contig916	CP002429.1	BLASTN	1e-78	301	0.89	Lactobacillus helveticus H10 complete genome
Bacterium	Contig919	AY370188.1	BLASTN	e-177	630	1	Uncultured Gluconacetobacter sp. clone pAJ205 16S ribosomal RNA partial sequence
Bacterium	Contig920	EU008543.1	BLASTN	e-111	410	0.98	Serratia marcescens strain Zhenjiang 16S ribosomal RNA gene partial sequence
Bacterium	Contig922	CP002910.1	BLASTN	e-115	424	1	Klebsiella pneumoniae KCTC 2242 complete genome
Bacterium	Contig923	CP002956.1	BLASTN	0	682	0.99	Yersinia pestis A1122 complete genome
Bacterium	Contig924	CP002764.1	BLASTN	e-125	458	0.89	Lactobacillus kefiranofaciens ZW3 complete genome
Bacterium	Contig925	FR718670.1	BLASTN	2e-45	190	0.91	Yersinia enterocolitica W22703 biovar 2 serovar O
Bacterium	Contig930	FN667741.1	BLASTN	2e-38	167	0.92	Xenorhabdus bovienii SS-2004 chromosome complete genome
Bacterium	Contig935	CP002910.1	BLASTN	2e-38	167	0.91	Klebsiella pneumoniae KCTC 2242 complete genome
Bacterium	Contig936	JN102567.1	BLASTN	5e-99	369	1	Enterococcus faecalis strain FUA3372 16S ribosomal RNA gene partial sequence
Bacterium	Contig937	HM108392.1	BLASTN	0	894	1	Uncultured Rhizobiales bacterium clone SHAI035 16S ribosomal RNA gene partial sequence
Bacterium	Contig939	CP000413.1	BLASTN	e-138	502	0.91	Lactobacillus gasseri ATCC 33323 complete genome
Bacterium	Contig940	GU640763.1	BLASTN	6e-45	188	1	Uncultured bacterium clone RW5419 16S ribosomal RNA gene partial sequence
Bacterium	Contig942	HM534848.1	BLASTN	e-101	375	0.99	Lactobacillus sp. Ammohmt5 16S ribosomal RNA gene partial sequence
Bacterium	Contig943	JF116588.1	BLASTN	e-146	525	0.99	Uncultured bacterium clone ncd1356h10c1 16S ribosomal RNA gene partial sequence
Bacterium	Contig944	EF187250.1	BLASTN	2e-60	240	0.99	Pasteurellaceae bacterium LvLi2 16S ribosomal RNA gene partial sequence
Bacterium	Contig945	HM215027.1	BLASTN	1e-71	278	0.97	Uncultured gamma proteobacterium clone D08017B1 16S ribosomal RNA gene partial sequence
Bacterium	Contig951	CP001655.1	BLASTN	9e-31	141	0.94	Dickeya zeae Ech1591 complete genome
Bacterium	Contig973	AY727977.1	BLASTN	4e-58	232	1	Gordonia lasianthus 26S ribosomal RNA gene partial sequence
Bacterium	Contig978	AP012200.1	BLASTN	7e-51	208	0.94	Melissococcus plutonius ATCC 35311 DNA complete genome
Bacterium	Contig983	CP000411.1	BLASTN	5e-65	256	0.93	Oenococcus oeni PSU-1 complete genome
Bacterium	Contig998	FN692037.1	BLASTN	7e-36	159	0.9	Lactobacillus crispatus ST1 complete genome strain ST1
Bacterium	Contig1014	HM113258.1	BLASTN	3e-78	299	1	Uncultured Bacilli bacterium clone SHOG639 16S ribosomal RNA gene partial sequence
Bacterium	Contig1037	HM113358.1	BLASTN	7e-63	248	1	Uncultured gamma proteobacterium clone SHOG764 16S ribosomal RNA gene partial sequence
Bacterium	Contig1041	FN645524.1	BLASTN	3e-25	123	0.9	Bartonella schoenbuchensis R1 contig19 whole genome shotgun sequence
Bacterium	Contig1047	JF939051.1	BLASTN	4e-58	232	1	Enterobacter sp. C6-8 16S ribosomal RNA gene complete sequence
Bacterium	Contig1048	HQ189497.1	BLASTN	1e-80	307	1	Serratia sp. B1-2 16S ribosomal RNA gene partial sequence
Bacterium	Contig1062	JF826697.1	BLASTN	e-159	571	1	Uncultured bacterium clone N-70 16S ribosomal RNA gene partial sequence
Bacterium	Contig1069	FR719186.1	BLASTN	6e-12	79.8	0.87	Erwinia amylovora ATCC BAA-2158 whole genome shotgun sequence contig 6
Bacterium	Contig1081	AJ012466.3	BLASTN	9e-69	268	1	Acetobacter sp. 16S rRNA gene strain LMG 1582
Bacterium	Contig1086	DQ837628.1	BLASTN	4e-74	285	1	Uncultured firmicute clone HBG_A4R5-4 16S ribosomal RNA gene partial sequence
Bacterium	Contig1120	AM286415.1	BLASTN	2e-51	210	0.94	Yersinia enterocolitica subsp. enterocolitica 8081 complete genome
Bacterium	Contig1121	DQ837628.1	BLASTN	4e-74	285	1	Uncultured firmicute clone HBG_A4R5-4 16S ribosomal RNA gene partial sequence
Bacterium	Contig1137	AP012200.1	BLASTN	9e-56	224	1	Melissococcus plutonius ATCC 35311 DNA complete genome
Bacterium	Contig1138	JN014467.1	BLASTN	3e-59	236	1	Hafnia alvei strain KNOUC302 16S ribosomal RNA gene partial sequence
Bacterium	Contig1140	CP001657.1	BLASTN	6e-70	272	0.98	Pectobacterium carotovorum subsp. carotovorum PC1 complete genome
Bacterium	Contig1142	CP003026.1	BLASTN	2e-76	293	1	Enterobacter asburiae LF7a complete genome
Bacterium	Contig1146	FP929040.1	BLASTN	3e-52	212	1	Enterobacter cloacae subsp. cloacae NCTC 9394 draft genome
Bacterium	Contig1152	HM108061.1	BLASTN	3e-59	236	1	Uncultured gamma proteobacterium clone SHAG199 16S ribosomal RNA gene partial sequence
Bacterium	Contig1164	CP001840.1	BLASTN	1e-23	117	0.89	Bifidobacterium bifidum PRL2010 complete genome
Bacterium	Contig1169	CP002442.1	BLASTN	1e-16	95.6	0.91	Geobacillus sp. Y412MC52 complete genome
Bacterium	Contig1178	FN692037.1	BLASTN	5e-21	109	0.86	Lactobacillus crispatus ST1 complete genome strain ST1
Bacterium	Contig1188	AY485416.1	BLASTN	9e-22	111	0.87	Rice phyllosphere bacterium L 16S ribosomal RNA gene partial sequence
Bacterium	Contig1193	CP002797.2	BLASTN	1e-58	234	1	Escherichia coli NA114 complete genome
Bacterium	Contig1202	CP000033.3	BLASTN	7e-55	222	0.89	Lactobacillus acidophilus NCFM complete genome
Bacterium	Contig1213	JF216661.1	BLASTN	2e-88	333	0.98	Uncultured bacterium clone ncd2516d09c1 16S ribosomal RNA gene partial sequence
Bacterium	Contig1244	CP001836.1	BLASTN	5e-30	139	0.9	Dickeya dadantii Ech586 complete genome
Bacterium	Contig1271	ZP_03803961.1	BLASTX	9e-15	69.3	0.76	ref|ZP_03803961.1| hypothetical protein PROPEN_02337 [Proteus penneri ATCC 35198] gb|EEG85530.1| hypothetical protein PROPEN_02337 [Proteus penneri ATCC 35198]
Bacterium	Contig1335	FR683090.1	BLASTN	6e-73	281	1	Lactobacillus kitasatonis partial 16S rRNA gene type strain DSM 16761T
Bacterium	Contig1376	HM113355.1	BLASTN	2e-60	240	1	Uncultured Lactobacillus sp. clone SHOG761 16S ribosomal RNA gene partial sequence
Bacterium	Contig1382	CP002609.1	BLASTN	3e-49	202	1	Lactobacillus amylovorus GRL1118 complete genome
Bacterium	Contig1392	AP012200.1	BLASTN	3e-87	329	1	Melissococcus plutonius ATCC 35311 DNA complete genome
Bacterium	Contig1409	CP003040.1	BLASTN	6e-48	198	0.99	Roseburia hominis A2-183 complete genome
Bacterium	Contig1424	AP012200.1	BLASTN	8e-50	204	1	Melissococcus plutonius ATCC 35311 DNA complete genome
Bacterium	Contig1434	GU924844.1	BLASTN	2e-58	234	0.91	Uncultured bacterium clone F5K2Q4C04I7N0E 23S ribosomal RNA gene partial sequence
Bacterium	Contig1452	AE016827.1	BLASTN	e-114	420	0.89	Mannheimia succiniciproducens MBEL55E complete genome
Bacterium	Contig1467	CP002609.1	BLASTN	5e-11	75.8	0.88	Lactobacillus amylovorus GRL1118 complete genome
Bacterium	Contig1518	CP002609.1	BLASTN	7e-51	208	0.95	Lactobacillus amylovorus GRL1118 complete genome
Bacterium	Contig1554	AP009256.1	BLASTN	7e-32	145	0.93	Bifidobacterium adolescentis ATCC 15703 DNA complete genome
Bacterium	Contig1558	CP000033.3	BLASTN	1e-33	151	0.88	Lactobacillus acidophilus NCFM complete genome
Bacterium	Contig1580	AB671514.1	BLASTN	7e-60	238	1	Uncultured bacterium gene for 16S rRNA partial sequence clone: E140-Bac-A6_27F_1_A06_048
Bacterium	Contig1587	AP012157.1	BLASTN	4e-37	163	0.88	Solibacillus silvestris StLB046 DNA complete genome
Bacterium	Contig1598	CP002038.1	BLASTN	7e-29	135	0.91	Dickeya dadantii 3937 complete genome
Bacterium	Contig1650	ZP_08577154.1	BLASTX	8e-19	86.7	0.55	ref|ZP_08577154.1| acetoin/pyruvate dehydrogenase complex E2 component dihydrolipoamide succinyltransferase [Lactobacillus farciminis KCTC 3681]
Bacterium	Contig1744	HM113258.1	BLASTN	1e-58	234	1	Uncultured Bacilli bacterium clone SHOG639 16S ribosomal RNA gene partial sequence
Bacterium	Contig1944	FR718680.1	BLASTN	2e-74	287	0.94	Yersinia enterocolitica W22703 biovar 2 serovar O:9 contig 7180000001776
Bacterium	Contig1957	GU924548.1	BLASTN	e-131	476	0.92	Uncultured bacterium clone F5K2Q4C04JEB06 23S ribosomal RNA gene partial sequence
Bacterium	Contig1974	AJ880118.1	BLASTN	2e-63	250	0.97	Uncultured bacterium partial 16S rRNA gene clone AA12-7-1_01
Bacterium	Contig1977	CP003094.1	BLASTN	2e-70	274	0.93	Lactobacillus rhamnosus ATCC 8530 complete genome
Bacterium	Contig1982	CP002124.1	BLASTN	2e-35	157	0.96	Erwinia sp. Ejp617 complete genome
Bacterium	Contig1985	AB255431.1	BLASTN	4e-72	280	0.93	Asaia krungthepensis gene for 23S rRNA partial sequence strain: BCC 12978
Bacterium	Contig1989	AJ549510.1	BLASTN	5e-30	139	0.9	Citrobacter freundii partial 23S rRNA gene type strain DSM 30039T
Bacterium	Contig1990	HM113216.1	BLASTN	1e-48	200	1	Uncultured Lactobacillus sp. clone SHOG578 16S ribosomal RNA gene partial sequence
Bacterium	Contig1992	AP012200.1	BLASTN	4e-77	295	1	Melissococcus plutonius ATCC 35311 DNA complete genome
Bacterium	Contig1993	HM108734.1	BLASTN	1e-94	355	1	Uncultured Neisseriaceae bacterium clone SHAM074 16S ribosomal RNA gene partial sequence
Bacterium	Contig1994	CP000947.1	BLASTN	2e-37	165	0.87	Haemophilus somnus 2336 complete genome
Bacterium	Contig1998	JN543008.1	BLASTN	2e-79	303	1	Uncultured Enterobacter sp. clone B6_27 16S ribosomal RNA gene partial sequence
Bacterium	Contig2003	AF410940.1	BLASTN	4e-25	123	0.86	Bartonella elizabethae 23S ribosomal RNA gene partial sequence
Bacterium	Contig2008	CP002516.1	BLASTN	e-122	446	1	Escherichia coli KO11 complete genome
Bacterium	Contig2017	HM534865.1	BLASTN	3e-46	192	0.99	Lactobacillus sp. AmmhmR5 16S ribosomal RNA gene partial sequence
Bacterium	Contig2025	GU567967.1	BLASTN	1e-20	107	0.98	Uncultured gamma proteobacterium HF0130_25M15 genomic sequence
Bacterium	Contig2026	HM113280.1	BLASTN	3e-46	192	0.99	Uncultured gamma proteobacterium clone SHOG663 16S ribosomal RNA gene partial sequence
Bacterium	Contig2043	HQ342039.1	BLASTN	7e-60	238	1	Uncultured bacterium clone PBL(20) 16S ribosomal RNA gene partial sequence
Bacterium	Contig2067	JN575958.1	BLASTN	2e-50	206	1	Uncultured bacterium clone IC-H-80 16S ribosomal RNA gene partial sequence
Bacterium	Contig2130	EGF35669.1	BLASTX	7e-21	84	0.74	gb|EGF35669.1| surface layer protein [Lactobacillus helveticus MTCC 5463]
Bacterium	Contig2139	YP_003367556.1	BLASTX	6e-11	58.2	0.59	ref|YP_003367556.1| tight adherence fimbrial subunit [Citrobacter rodentium ICC168] emb|CBG90836.1| putative tight adherence fimbrial subunit [Citrobacter rodentium ICC168]
Bacterium	Contig2162	AM941748.1	BLASTN	2e-38	167	0.91	Halomonas sulfidaeris 23S rRNA gene strain CECT 5817
Bacterium	Contig2171	CP000033.3	BLASTN	6e-17	95.6	0.92	Lactobacillus acidophilus NCFM complete genome
Bacterium	Contig2174	EU686595.1	BLASTN	2e-19	103	0.93	Uncultured bacterium AD235-B9 genomic sequence
Bacterium	Contig2257	CP000303.1	BLASTN	5e-33	149	0.98	Bifidobacterium breve UCC2003 complete genome
Bacterium	Contig2258	EF554787.1	BLASTN	2e-47	196	0.97	Flavobacterium columnare strain ATCC 23463 23S ribosomal RNA gene partial sequence
Bacterium	Contig2261	CP001878.2	BLASTN	1e-25	125	0.97	Bacillus pseudofirmus OF4 complete genome
Bacterium	Contig2266	AM181176.4	BLASTN	2e-82	313	1	Pseudomonas fluorescens SBW25 complete genome
Bacterium	Contig2268	CP002505.1	BLASTN	3e-53	216	0.95	Rahnella sp. Y9602 complete genome
Bacterium	Contig2282	JF826697.1	BLASTN	2e-92	347	0.99	Uncultured bacterium clone N-70 16S ribosomal RNA gene partial sequence
Bacterium	Contig2289	JN792514.1	BLASTN	1e-80	307	1	Enterococcus durans strain PL25 16S ribosomal RNA gene partial sequence
Bacterium	Contig2293	CP000076.1	BLASTN	4e-66	260	0.91	Pseudomonas fluorescens Pf-5 complete genome
Bacterium	Contig2303	EGF35669.1	BLASTX	5e-13	63.5	0.78	gb|EGF35669.1| surface layer protein [Lactobacillus helveticus MTCC 5463]
Bacterium	Contig2305	CP003085.1	BLASTN	4e-39	168	0.95	Pantoea ananatis PA13 complete genome
Bacterium	Contig2308	CP002109.1	BLASTN	2e-47	196	0.98	Clostridium saccharolyticum WM1 complete genome
Bacterium	Contig2309	JF781305.1	BLASTN	1e-42	180	0.93	Lactobacillus sakei strain kimshi007 16S ribosomal RNA gene partial sequence
Bacterium	Contig2310	CP001654.1	BLASTN	1e-36	161	0.93	Dickeya dadantii Ech703 complete genome
Bacterium	Contig2314	HM534868.1	BLASTN	4e-55	222	1	Bifidobacterium sp. AmmpolR4 16S ribosomal RNA gene partial sequence
Bacterium	Contig2315	HM112118.1	BLASTN	1e-86	327	1	Uncultured Acetobacteraceae bacterium clone SHOA743 16S ribosomal RNA gene partial sequence
Bacterium	Contig2316	CP002609.1	BLASTN	9e-19	101	0.86	Lactobacillus amylovorus GRL1118 complete genome
Bacterium	Contig2319	HM113258.1	BLASTN	e-123	448	1	Uncultured Bacilli bacterium clone SHOG639 16S ribosomal RNA gene partial sequence
Bacterium	Contig2320	CP000903.1	BLASTN	1e-39	170	0.95	Bacillus weihenstephanensis KBAB4 complete genome
Bacterium	Contig2322	JN860052.1	BLASTN	4e-58	232	1	Proteus mirabilis strain MHF ENV 410 16S ribosomal RNA gene partial sequence
Bacterium	Contig2323	JN102567.1	BLASTN	4e-77	295	1	Enterococcus faecalis strain FUA3372 16S ribosomal RNA gene partial sequence
Bacterium	Contig2325	HM534848.1	BLASTN	6e-73	281	1	Lactobacillus sp. Ammohmt5 16S ribosomal RNA gene partial sequence
Bacterium	Contig2326	FJ410391.1	BLASTN	1e-61	244	1	Klebsiella oxytoca ATCC:43863 16S ribosomal RNA gene partial sequence
Bacterium	Contig2327	GU924548.1	BLASTN	4e-49	202	0.94	Uncultured bacterium clone F5K2Q4C04JEB06 23S ribosomal RNA gene partial sequence
Bacterium	Contig2332	AM181176.4	BLASTN	5e-67	262	1	Pseudomonas fluorescens SBW25 complete genome
Bacterium	Contig2334	JN649493.1	BLASTN	3e-65	256	1	Uncultured bacterium clone 2FCCD07 16S ribosomal RNA gene partial sequence
Bacterium	Contig2337	HE588073.1	BLASTN	7e-63	248	1	Pseudomonas cichorii partial 16S rRNA gene
Bacterium	Contig2338	CP002621.1	BLASTN	3e-65	256	1	Enterococcus faecalis OG1RF complete genome
Bacterium	Contig2339	FJ410391.1	BLASTN	3e-65	256	1	Klebsiella oxytoca ATCC:43863 16S ribosomal RNA gene partial sequence
Bacterium	Contig2341	CP002729.1	BLASTN	1e-61	244	0.99	Escherichia coli UMNK88 complete genome
Bacterium	Contig2342	CP002585.1	BLASTN	1e-67	264	0.99	Pseudomonas brassicacearum subsp. brassicacearum NFM421 complete genome
Bacterium	Contig2344	GU474902.1	BLASTN	5e-58	232	0.96	Uncultured Pseudomonadales bacterium HF0010_05E14 genomic sequence
Bacterium	Contig2346	JN873340.1	BLASTN	9e-69	268	1	Pseudomonas oryzihabitans strain C-HN728 16S ribosomal RNA gene partial sequence
Bacterium	Contig2348	AP010890.1	BLASTN	1e-24	121	0.88	Bifidobacterium longum subsp. infantis 157F DNA complete genome
Bacterium	Contig2349	CP002870.1	BLASTN	8e-76	291	1	Pseudomonas putida S16 complete genome
Bacterium	Contig2351	FN667302.1	BLASTN	4e-74	285	1	Uncultured compost bacterium partial 16S rRNA gene clone FS954
Bacterium	Contig2352	BX950851.1	BLASTN	2e-32	147	0.93	Erwinia carotovora subsp. atroseptica SCRI1043 complete genome
Bacterium	Contig2353	JN795215.1	BLASTN	e-117	430	1	Uncultured bacterium clone ONC014 16S ribosomal RNA gene partial sequence
Bacterium	Contig2356	HM108105.1	BLASTN	2e-50	206	1	Uncultured Rhizobiales bacterium clone SHAG246 16S ribosomal RNA gene partial sequence
Bacterium	Contig2357	JN424906.1	BLASTN	3e-94	353	1	Uncultured Pseudomonas sp. clone FNS_073R 16S ribosomal RNA gene partial sequence
Bacterium	Contig2360	CP000653.1	BLASTN	2e-57	230	1	Enterobacter sp. 638 complete genome
Bacterium	Contig2361	CP003047.1	BLASTN	2e-66	260	1	Salmonella enterica subsp. enterica serovar Gallinarum str. RKS5078 complete genome
Bacterium	Contig2363	JN568934.1	BLASTN	5e-64	252	1	Bacterium enrichment culture clone T47x_G7_T3_G10 16S ribosomal RNA gene partial sequence
Bacterium	Contig2365	CP002621.1	BLASTN	4e-96	359	1	Enterococcus faecalis OG1RF complete genome
Bacterium	Contig2366	CP001840.1	BLASTN	4e-50	206	0.9	Bifidobacterium bifidum PRL2010 complete genome
Bacterium	Contig2369	AJ549510.1	BLASTN	2e-22	113	0.89	Citrobacter freundii partial 23S rRNA gene type strain DSM 30039T
Bacterium	Contig2370	HM113258.1	BLASTN	7e-98	365	0.99	Uncultured Bacilli bacterium clone SHOG639 16S ribosomal RNA gene partial sequence
Bacterium	Contig2371	CP002585.1	BLASTN	e-161	577	1	Pseudomonas brassicacearum subsp. brassicacearum NFM421 complete genome
Bacterium	Contig2372	CP002797.2	BLASTN	1e-36	161	0.95	Escherichia coli NA114 complete genome
Bacterium	Contig2373	HM113358.1	BLASTN	3e-46	192	0.99	Uncultured gamma proteobacterium clone SHOG764 16S ribosomal RNA gene partial sequence
Bacterium	Contig2377	GU925608.1	BLASTN	8e-50	204	1	Uncultured bacterium clone F5K2Q4C04IC4GU 23S ribosomal RNA gene partial sequence
Bacterium	Contig2378	AM181176.4	BLASTN	3e-87	329	1	Pseudomonas fluorescens SBW25 complete genome
Bacterium	Contig2381	AY264674.1	BLASTN	2e-22	113	0.89	Arsenophonus nasoniae 16S ribosomal RNA gene partial sequence
Bacterium	Contig2382	HM534866.1	BLASTN	4e-61	242	1	Lactobacillus sp. AmmhmT7 16S ribosomal RNA gene partial sequence
Bacterium	Contig2384	HM107936.1	BLASTN	4e-93	349	0.99	Uncultured Rhizobiales bacterium clone SHAG065 16S ribosomal RNA gene partial sequence
Bacterium	Contig2385	EF116573.1	BLASTN	3e-53	216	0.92	Pediococcus parvulus strain DSM 20332 23S ribosomal RNA gene complete sequence
Bacterium	Contig2386	CP003047.1	BLASTN	5e-61	242	0.99	Salmonella enterica subsp. enterica serovar Gallinarum str. RKS5078 complete genome
Bacterium	Contig2388	CP002621.1	BLASTN	9e-88	331	1	Enterococcus faecalis OG1RF complete genome
Bacterium	Contig2391	FN543502.1	BLASTN	1e-42	180	0.92	Citrobacter rodentium ICC168 complete genome
Bacterium	Contig2394	CP002424.1	BLASTN	e-121	442	0.94	Neisseria meningitidis NZ-05/33 complete genome
Bacterium	Contig2397	CP002609.1	BLASTN	3e-69	270	0.92	Lactobacillus amylovorus GRL1118 complete genome
Bacterium	Contig2398	HM108334.1	BLASTN	8e-85	321	1	Uncultured Acetobacteraceae bacterium clone SHAG507 16S ribosomal RNA gene partial sequence
Bacterium	Contig2399	DQ414689.1	BLASTN	3e-51	210	0.87	Caedibacter caryophilus 23S ribosomal RNA gene partial sequence
Bacterium	Contig2400	GU640763.1	BLASTN	2e-53	216	0.97	Uncultured bacterium clone RW5419 16S ribosomal RNA gene partial sequence
Bacterium	Contig2401	HM108336.1	BLASTN	2e-85	323	1	Uncultured Acetobacteraceae bacterium clone SHAG509 16S ribosomal RNA gene partial sequence
Bacterium	Contig2402	CP002609.1	BLASTN	9e-44	184	0.95	Lactobacillus amylovorus GRL1118 complete genome
Bacterium	Contig2403	GU925011.1	BLASTN	1e-68	268	0.94	Uncultured bacterium clone F5K2Q4C04JD87X 23S ribosomal RNA gene partial sequence
Bacterium	Contig2405	HM108333.1	BLASTN	1e-70	274	1	Uncultured gamma proteobacterium clone SHAG506 16S ribosomal RNA gene partial sequence
Bacterium	Contig2408	HM534869.1	BLASTN	3e-62	246	1	Lactobacillus sp. AmmpolR6 16S ribosomal RNA gene partial sequence
Bacterium	Contig2410	AP011170.1	BLASTN	6e-48	198	0.96	Acetobacter pasteurianus IFO 3283-12 DNA complete genome
Bacterium	Contig2411	FJ410396.1	BLASTN	3e-22	113	0.9	Proteus vulgaris KCCM:11539 16S ribosomal RNA gene partial sequence
Bacterium	Contig2412	FN543093.2	BLASTN	2e-23	117	0.87	Cronobacter turicensis z3032 complete genome
BQCV	Contig115	NC_003784.1	MegaBLAST	2e-71	257	97.14
BQCV	Contig1279	NC_003784.1	MegaBLAST	7e-19	79.4	96.97
BQCV	Contig1297	NC_003784.1	MegaBLAST	2e-39	149	87.32
BQCV	Contig1569	NC_003784.1	MegaBLAST	4e-39	148	90.48
BQCV	Contig1767	NC_003784.1	MegaBLAST	2e-21	88.6	100
Crithidia	Contig449	FR799614.1	BLASTN	0	763	0.97	Leishmania donovani BPK282A1 complete genome chromosome 27
Crithidia	Contig510	Y00055.1	BLASTN	0	1413	0.96	Crithidia fasciculata ribosomal DNA repeat (complete)
Crithidia	Contig764	FR798980.1	BLASTN	1e-84	321	1	Leishmania braziliensis MHOM/BR/75/M2904 complete genome chromosome 6
Crithidia	Contig814	FR799614.1	BLASTN	0	3166	0.97	Leishmania donovani BPK282A1 complete genome chromosome 27
Crithidia	Contig815	Y00055.1	BLASTN	0	938	0.96	Crithidia fasciculata ribosomal DNA repeat (complete)
Crithidia	Contig838	FJ948446.1	BLASTN	1e-99	371	0.98	Leishmania panamensis isolate 42 clone 4 18S ribosomal RNA gene partial sequence
Crithidia	Contig892	DQ383649.1	BLASTN	0	2995	0.96	Leptomonas podlipaevi clone 5-10-2 small subunit ribosomal RNA gene complete sequence
Crithidia	Contig926	FR799614.1	BLASTN	2e-79	303	1	Leishmania donovani BPK282A1 complete genome chromosome 27
Crithidia	Contig2275	FR799558.1	BLASTN	3e-73	283	0.89	Leishmania mexicana MHOM/GT/2001/U1103 complete genome chromosome 5
Crithidia	Contig2312	FR798980.1	BLASTN	4e-55	222	0.99	Leishmania braziliensis MHOM/BR/75/M2904 complete genome chromosome 6
DWV	Contig1	NC_004830.2	MegaBLAST	0	3437	99.29
DWV	Contig249	NC_004830.2	MegaBLAST	3e-61	222	95.96
DWV	Contig330	NC_004830.2	MegaBLAST	4e-130	452	97.98
DWV	Contig799	NC_004830.2	MegaBLAST	6e-96	338	99.29
DWV	Contig1144	NC_004830.2	MegaBLAST	1e-25	102	100
DWV	Contig2000	NC_004830.2	MegaBLAST	8e-40	150	98.44
Fungus	Contig427	JN054691.1	BLASTN	e-102	379	0.96	Uncultured fungus clone D48 18S ribosomal RNA gene partial sequence
Fungus	Contig438	CP002500.1	BLASTN	1e-77	297	0.98	Eremothecium cymbalariae DBVPG#7215 chromosome 4 complete sequence
Fungus	Contig456	AB628065.1	BLASTN	0	769	1	Saccharomyces cerevisiae gene for 18S rRNA partial sequence
Fungus	Contig538	BK006945.2	BLASTN	0	864	0.99	Saccharomyces cerevisiae S288c chromosome XII complete sequence
Fungus	Contig550	BK006945.2	BLASTN	0	837	1	Saccharomyces cerevisiae S288c chromosome XII, complete sequence
Fungus	Contig603	JN054691.1	BLASTN	0	870	0.99	Uncultured fungus clone D48 18S ribosomal RNA gene partial sequence
Fungus	Contig765	BK006945.2	BLASTN	3e-65	256	1	Saccharomyces cerevisiae S288c chromosome XII, complete sequence
Fungus	Contig818	BK006945.2	BLASTN	0	1584	1	Saccharomyces cerevisiae S288c chromosome XII complete sequence
Fungus	Contig865	BK006945.2	BLASTN	0	2585	0.99	Saccharomyces cerevisiae S288c chromosome XII complete sequence
Fungus	Contig950	BK006945.2	BLASTN	e-171	609	1	Saccharomyces cerevisiae S288c chromosome XII complete sequence
Fungus	Contig988	CP002500.1	BLASTN	1e-64	254	1	Eremothecium cymbalariae DBVPG#7215 chromosome 4 complete sequence
Fungus	Contig1307	HE580273.1	BLASTN	e-105	391	1	Naumovozyma dairenensis CBS 421 complete genome chromosome 7
Fungus	Contig2044	EF579745.1	BLASTN	2e-41	176	0.97	Endocronartium harknessii from Pinus contorta var. contorta 28S ribosomal RNA gene partial sequence
Fungus	Contig2249	EF579750.1	BLASTN	5e-22	113	0.83	Cronartium quercuum f. sp. virginianae 28S ribosomal RNA gene partial sequence
Fungus	Contig2269	CU928181.1	BLASTN	8e-66	258	1	Zygosaccharomyces rouxii strain CBS732 chromosome E complete sequence
Fungus	Contig2302	AY123295.1	BLASTN	0	785	0.99	Melampsora occidentalis isolate TDB1469 18S ribosomal RNA gene partial sequence
Fungus	Contig2313	CU928181.1	BLASTN	e-106	392	1	Zygosaccharomyces rouxii strain CBS732 chromosome E complete sequence
Fungus	Contig2392	CP003008.1	BLASTN	6e-54	218	1	Myceliophthora thermophila ATCC 42464 chromosome 7 complete sequence
Fungus	Contig2395	JN054691.1	BLASTN	e-102	381	1	Uncultured fungus clone D48 18S ribosomal RNA gene partial sequence
IAPV	Contig288	NC_009025.1	MegaBLAST	0	4966	97.58
IAPV	Contig341	NC_009025.1	MegaBLAST	1e-85	304	98.62
IAPV	Contig425	NC_009025.1	MegaBLAST	2e-88	313	100
IAPV	Contig484	NC_009025.1	MegaBLAST	3e-79	283	95.76
IAPV	Contig846	NC_009025.1	MegaBLAST	0	1584	88.63
IAPV	Contig1096	NC_009025.1	MegaBLAST	1e-53	197	97.67
IAPV	Contig1785	NC_009025.1	MegaBLAST	5e-73	262	96.55
IAPV	Contig2280	NC_009025.1	MegaBLAST	1e-20	85.4	100
IAPV	Contig2292	NC_009025.1	MegaBLAST	1e-20	85.8	84.21
Insect (Apis)	Contig66	XM_003488346.1	BLASTN	1e-16	95.6	0.85	Bombus impatiens pancreatic lipase-related protein 2-like (LOC100748162) mRNA
[truncated: 415 more rows]
